# Supplementary material for: Transcriptional Profiling of Host Gene Expression in Chicken Embryo Fibroblasts Infected with Reticuloendotheliosis Virus Strain HA1101
Source: PLoS One. 2015 May 14;10(5):e0126992. doi: 10.1371/journal.pone.0126992 (PMC4431687; doi:10.1371/journal.pone.0126992)
Supplement: S1 Table — (XLS) [file pone.0126992.s001.xls]

## Sheet: 工作表1
Gene Symbol	Fold Change				Description
	Day 1	Day 3	Day 5	Day 7
PLAC8	57.4	33.1	225.6	187.8	Uncharacterized protein
ISG12-2	33.4	51.6	252.7	253.1	Gallus gallus ISG12-2 protein-like
RSAD2	29.9	75.7	334.7	361.4	radical S-adenosyl methionine domain containing 2
IFIT5	13.1	30.8	96.3	54.7	Uncharacterized protein
MX1	12.5	28.7	217.6	204.2	Gallus gallus myxovirus (influenza virus) resistance 1, interferon-inducible protein p78 (mouse)
CMPK2	9.9	15.6	45.4	35.7	cytidine monophosphate (UMP-CMP) kinase 2, mitochondrial
LYG2	8.5	7.4	37.1	34	Uncharacterized protein
OASL	7.4	35.2	109.8	56.1	Gallus gallus 2'-5'-oligoadenylate synthetase-like
LOC420108	6.6	15.1	61.8	41.2	Uncharacterized protein
EPSTI1	5.9	13.3	21.6	12.1	epithelial stromal interaction 1 (breast)
GBP7	4.2	3.2	12.3	11.7	Uncharacterized protein
LOC417192	3.6	3.8	14.1	13.4	Uncharacterized protein
ZNFX1	3.3	6.9	14.5	9.7	zinc finger, NFX1-type containing 1
CLEC3A	3.2	6.5	3.8	7	C-type lectin domain family 3, member A
IFI27L2	3	4.1	31.9	48.6	Gallus gallus interferon, alpha-inducible protein 27-like 2
REEP5	3	2.7	3.2	3.6	Gallus gallus finished cDNA
TRIM55	2.8	3	3.7	5.4	Gallus gallus tripartite motif containing 55
LOC422316	2.8	4.1	3.7	6.4	Uncharacterized protein
LOC415756	2.8	2.8	15	18.8	Gallus gallus finished cDNA
AUH	2.7	2.5	2.7	2.4	Gallus gallus finished cDNA
LGI2	2.7	4.9	4.5	4.3	Gallus gallus leucine-rich repeat LGI family, member 2
IL22RA1	2.6	2.5	4.8	8.3	interleukin 22 receptor, alpha 1
C11H19orf12	2.6	5.8	31.5	22.8	Gallus gallus finished cDNA
LOC396120	2.6	3.3	2.7	5.4	Gallus gallus neuronal acetylcholine receptor subunit alpha-7-like
MKRN3	2.4	3.4	2.5	2.3	Uncharacterized protein
B2M	2.4	2.4	3.5	3.2	Gallus gallus beta-2-microglobulin
LOC416147	2.4	2.7	7.9	6	Uncharacterized protein
TAP1	2.4	2.9	5.9	3.6	Gallus gallus finished cDNA
CCL19	2.4	14	52	85.9	Gallus gallus finished cDNA
ARIH1	2.3	3.4	2.1	2.3	Gallus gallus ariadne homolog, ubiquitin-conjugating enzyme E2 binding protein, 1 (Drosophila)
IFIH1	2.3	3.5	11.1	9.5	Gallus gallus interferon induced with helicase C domain 1
IRF7	2.3	3.2	6.4	6.1	Gallus gallus interferon regulatory factor 7
ENAH	2.2	2.7	2.9	3	Gallus gallus finished cDNA
IRF1	2.1	4.3	9.3	9.1	Gallus gallus interferon regulatory factor 1
LOC417973	2.1	3.4	20.4	22.1	Uncharacterized protein
TNNI1	2.1	3.3	2.7	4.4	troponin I type 1 (skeletal, slow)
LOC422513	2.1	4.2	15	11.5	Uncharacterized protein
C3H8orf80	2	2.1	4.3	3.7	Uncharacterized protein
USP18	2	2.3	5.9	5.7	Ubiquitin carboxyl-terminal hydrolase
WNT4	2	2.6	2.1	5.6	Gallus gallus wingless-type MMTV integration site family, member 4
NTN4	2	2.1	2.4	2.8	netrin 4
CDH5	2	3.2	3.2	2.7	Gallus gallus cadherin 5, type 2 (vascular endothelium)
LOC415922	2	3.2	13.6	7.3	Uncharacterized protein
STAT1	2	3	8.6	7.1	Gallus gallus finished cDNA
TRPC3	-2	-3.9	-3.5	-6.8	Gallus gallus transient receptor potential cation channel, subfamily C, member 3
FBP2	-2	-2.4	-2.5	-3.8	Gallus gallus cDNA clone
GPR37	-2.1	-2.2	-2.7	-2.4	Gallus gallus G protein-coupled receptor 37
RPS16	-2.1	-3.6	-6.2	-7.9	Uncharacterized protein
PPARG	-2.1	-2.3	-2.8	-4	Gallus gallus finished cDNA
CBFA2T3	-2.2	-2.2	-2.8	-2.9	Gallus gallus core-binding factor, runt domain, alpha subunit 2; translocated to, 3
RAB38	-2.2	-3.9	-2.7	-4.6	Uncharacterized protein
MCMBP	-2.2	-2.7	-2.9	-2.2	Gallus gallus minichromosome maintenance complex binding protein
CNIH2	-2.3	-2.4	-2.9	-3.4	Gallus gallus cornichon homolog 2
IVD	-2.3	-2.8	-2.4	-2.1	Gallus gallus isovaleryl-CoA dehydrogenase
AQP9	-2.3	-3	-2.6	-8.1	Uncharacterized protein
SLC5A1	-2.3	-2.5	-2.1	-4.2	Uncharacterized protein
ACAD9	-2.3	-2.7	-2.4	-2.5	Gallus gallus finished cDNA
OSTN	-2.3	-2.8	-2.5	-8.4	Gallus gallus osteocrin
GARNL3	-2.4	-2.5	-2.9	-2.9	Gallus gallus GTPase activating Rap/RanGAP domain-like 3
GHR	-2.4	-2.2	-2.6	-4.8	Gallus gallus growth hormone receptor
NKX3-2	-2.4	-2.9	-2.2	-2.3	Gallus gallus NK3 homeobox 2
ZNF827	-2.5	-2.4	-2.3	-2.6	zinc finger protein 827
SLC35F3	-2.7	-2.4	-2.4	-3.7	Gallus gallus finished cDNA
APIP	-2.8	-2.8	-4.3	-3.4	Gallus gallus APAF1 interacting protein
RPS12	-2.8	-3.7	-5.1	-4.8	40S ribosomal protein S12
SLC27A6	-2.8	-4.3	-4.8	-8.5	solute carrier family 27 (fatty acid transporter), member 6
PVALB	-2.9	-4.4	-3.1	-8.3	Gallus gallus parvalbumin
ITGB2	-3.1	-2.7	-8.2	-2.6	Gallus gallus integrin, beta 2
MMP11	-3.1	-3.6	-4.1	-2.1	Uncharacterized protein
ACE	-3.3	-2.7	-2.9	-9.2	Gallus gallus angiotensin I converting enzyme (peptidyl-dipeptidase A) 1
TAF4B	-3.6	-3.6	-2.7	-3.8	TAF4b RNA polymerase II, TATA box binding protein (TBP)-associated factor
RPL35A	-3.7	-3.6	-4.5	-4.6	ribosomal protein L35a
CYP39A1	-3.8	-5.5	-5.7	-7.6	Uncharacterized protein
SUMO1	-4	-2.6	-3.2	-2.6	Gallus gallus SMT3 suppressor of mif two 3 homolog 1 (S. cerevisiae)
LOC417800	-4.9	-10.2	-8.9	-15	Gallus gallus prolactin-like protein
DDX4	-5.1	-6.4	-6.4	-6	Gallus gallus DEAD (Asp-Glu-Ala-Asp) box polypeptide 4 (DDX4)
LOC423462	-8.5	-3.5	-5.7	-2.4	Uncharacterized protein
