# Supplementary material for: Transcriptional Profiling of Host Gene Expression in Chicken Embryo Fibroblasts Infected with Reticuloendotheliosis Virus Strain HA1101
Source: PLoS One. 2015 May 14;10(5):e0126992. doi: 10.1371/journal.pone.0126992 (PMC4431687; doi:10.1371/journal.pone.0126992)
Supplement: S2 Table — (XLS) [file pone.0126992.s002.xls]

## Sheet: Cluster 1
ProbeName	GeneSymbol	Description	Fold Change				GenbankAccession
			Day 1	Day 3	Day 5	Day 7
A_87_P050026	OASL	Gallus gallus 2'-5'-oligoadenylate synthetase-like (OASL), mRNA [NM_205041]	9.47868	46.3191	122.297	75.6645	NM_205041
A_87_P034814	IFIT5	Uncharacterized protein [Source:UniProtKB/TrEMBL;Acc:F1P3J2] [ENSGALT00000010311]	10.2442	34.6888	109.973	61.0572	BQ484419
A_87_P142808	OASL	Gallus gallus 2'-5'-oligoadenylate synthetase-like (OASL), mRNA [NM_205041]	8.06984	38.5136	111.463	60.0188	NM_205041
A_87_P021226		4023493 1GAL - Chicken Intestinal Lymphocyte Gallus gallus cDNA clone 1GAL_55D24 5', mRNA sequence [CD738021]	13.8731	32.3617	108.477	50.5135	CD738021
A_87_P038225	OASL	Gallus gallus 2'-5'-oligoadenylate synthetase-like (OASL), mRNA [NM_205041]	5.96526	29.1533	104.398	46.8318	NM_205041
A_87_P267368	OASL	Gallus gallus 2'-5'-oligoadenylate synthetase-like (OASL), mRNA [NM_205041]	6.15993	26.9805	100.886	41.9852	NM_205041
A_87_P237093		4023493 1GAL - Chicken Intestinal Lymphocyte Gallus gallus cDNA clone 1GAL_55D24 5', mRNA sequence [CD738021]	6.07993	17.642	108.775	49.5247	CD738021
A_87_P033753	IFIT5	Uncharacterized protein [Source:UniProtKB/TrEMBL;Acc:F1P3J2] [ENSGALT00000010311]	15.9579	26.9224	82.695	48.2694	BU138064
A_87_P149203		Rep: gene model 1966, (NCBI) - Mus musculus, partial (13%) [TC378813]	4.13608	14.7064	84.4093	33.7552	XM_426218

## Sheet: Cluster 2
ProbeName	GeneSymbol	Description	Fold Change				GenbankAccession
			Day 1	Day 3	Day 5	Day 7
A_87_P145123	LOC420108	Uncharacterized protein [Source:UniProtKB/TrEMBL;Acc:E1C1P4] [ENSGALT00000004581]	6.66273	14.8384	67.8642	42.9538	BU447389
A_87_P024558	CCL19	Gallus gallus finished cDNA, clone ChEST645f3. [BX929857]	2.36331	13.9525	51.9676	85.8689	BX929857
A_87_P011471		Uncharacterized protein [Source:UniProtKB/TrEMBL;Acc:E1C515] [ENSGALT00000016876]	4.21074	18.0733	55.3793	67.9608	CR523649
A_87_P100066	CMPK2	cytidine monophosphate (UMP-CMP) kinase 2, mitochondrial [Source:HGNC Symbol;Acc:27015] [ENSGALT00000026448]	9.88703	15.6243	45.397	35.7044	XM_419937
A_87_P061986	LOC420108	Uncharacterized protein [Source:UniProtKB/TrEMBL;Acc:E1C1P4] [ENSGALT00000004581]	6.51793	15.2637	55.6727	39.5284	XM_429734
A_87_P019694	LYG2	Uncharacterized protein [Source:UniProtKB/TrEMBL;Acc:E1C8K5] [ENSGALT00000036591]	8.5321	7.35564	37.1132	33.958	CO765511
A_87_P057631	IFI27L2	Gallus gallus interferon, alpha-inducible protein 27-like 2 (IFI27L2), mRNA [NM_001002856]	3.01634	4.05925	31.8771	48.6293	NM_001002856
A_87_P011919		Gallus gallus finished cDNA, clone ChEST800g18. [CR522995]	1.9877	5.91314	23.1933	54.4387	CR522995

## Sheet: Cluster 3
ProbeName	GeneSymbol	Description	Fold Change				GenbankAccession
			Day 1	Day 3	Day 5	Day 7
A_87_P117513	LOC415756	Gallus gallus finished cDNA, clone ChEST249n1. [BX935476]	2.73596	2.80738	15.2242	19.353	BX935476
A_87_P209588	LOC415756	Gallus gallus finished cDNA, clone ChEST974j7. [CR406074]	2.80838	2.68942	14.806	18.2285	CR406074
A_87_P110888	EPSTI1	epithelial stromal interaction 1 (breast) [Source:HGNC Symbol;Acc:16465] [ENSGALT00000027416]	5.85935	13.3127	21.6429	12.1281	CR352623
A_87_P027889	ZNFX1	zinc finger, NFX1-type containing 1 [Source:HGNC Symbol;Acc:29271] [ENSGALT00000007763]	3.19039	11.1247	16.3364	10.2865	BU409937
A_87_P012042	C11H19orf12	Gallus gallus finished cDNA, clone ChEST141h24. [CR407486]	2.57587	5.79857	31.5432	22.7605	CR407486
A_87_P107128	LOC417973	Uncharacterized protein [Source:UniProtKB/TrEMBL;Acc:E1BZ47] [ENSGALT00000030617]	2.10481	3.44151	20.4348	22.0882	CV859142
A_87_P055916	TLR3	Gallus gallus toll-like receptor 3 (TLR3), mRNA [NM_001011691]	1.98695	6.26227	19.4598	25.0556	NM_001011691
A_87_P177933		GB	2.28762	3.89414	22.4662	28.1125	XM_001233401
A_87_P199583	LOC395159	Gallus gallus Schwann cell-specific EGF-like repeat autocrine factor (LOC395159), mRNA [NM_204498]	1.35146	2.55041	13.6936	2.75625	NM_204498
A_87_P053376	LOC395159	Gallus gallus Schwann cell-specific EGF-like repeat autocrine factor (LOC395159), mRNA [NM_204498]	1.34823	2.65831	16.7092	3.6018	NM_204498
A_87_P229428	LOC395159	Gallus gallus Schwann cell-specific EGF-like repeat autocrine factor (LOC395159), mRNA [NM_204498]	1.33558	2.49303	17.3478	2.5082	NM_204498
A_87_P146123		Rep: C-type lectin domain family 3 member A precursor (C-type lectin superfamily member 1) (Cartilage-derived C-type lectin). - Canis familiaris, partial (87%) [TC378086]	2.19966	12.9935	10.3127	7.41023
A_87_P133818	ZNFX1	zinc finger, NFX1-type containing 1 [Source:HGNC Symbol;Acc:29271] [ENSGALT00000007763]	3.91483	7.23304	14.7132	8.86414	XM_417395
A_87_P296718	ZNFX1	zinc finger, NFX1-type containing 1 [Source:HGNC Symbol;Acc:29271] [ENSGALT00000007763]	2.97321	6.32344	12.9448	9.93755	XM_417395
A_87_P030479	ZNFX1	zinc finger, NFX1-type containing 1 [Source:HGNC Symbol;Acc:29271] [ENSGALT00000007763]	3.24458	5.23364	13.6126	9.63913	BU295020
A_87_P013007		Gallus gallus finished cDNA, clone ChEST973h16. [CR406093]	1.86389	6.0093	12.0856	9.80296	CR406093
A_87_P073566	LOC415922	Uncharacterized protein [Source:UniProtKB/TrEMBL;Acc:F1NWK6] [ENSGALT00000003812]	2.02492	3.23775	13.64	7.28632	BU433873
A_87_P067636		ring finger protein 213 [Source:HGNC Symbol;Acc:14539] [ENSGALT00000038443]	1.90875	5.26444	11.845	6.59145	XM_420083
A_87_P064071	GBP7	Uncharacterized protein [Source:UniProtKB/TrEMBL;Acc:F1N9J3] [ENSGALT00000001016]	3.84526	3.40958	12.0532	11.597	CR389226
A_87_P170778	GBP7	Uncharacterized protein [Source:UniProtKB/TrEMBL;Acc:F1N9J3] [ENSGALT00000001016]	4.5032	3.04625	12.5143	11.7974	CR389226
A_87_P021759	LOC417192	Uncharacterized protein [Source:UniProtKB/TrEMBL;Acc:E1BTE5] [ENSGALT00000006704]	3.60173	3.83926	14.0761	13.3751	BX936219
A_87_P235048	ZNFX1	zinc finger, NFX1-type containing 1 [Source:HGNC Symbol;Acc:29271] [ENSGALT00000007763]	3.09717	4.39986	14.8771	9.74989	BU395543
A_87_P124573	MOV10	Gallus gallus Mov10, Moloney leukemia virus 10, homolog (mouse) (MOV10), mRNA [NM_001012843]	1.74689	4.22628	13.455	10.7054	NM_001012843
A_87_P017301	IFIH1	Gallus gallus interferon induced with helicase C domain 1 (IFIH1), mRNA [NM_001193638]	1.86026	4.1299	15.1772	10.4226	NM_001193638
A_87_P021509	LOC422513	Uncharacterized protein [Source:UniProtKB/TrEMBL;Acc:E1C5R2] [ENSGALT00000032228]	2.08664	4.23665	14.9912	11.5213	BX950694
A_87_P011643		Gallus gallus finished cDNA, clone ChEST883f20. [CR523391]	1.60246	4.34298	14.7239	11.4374	CR523391
A_87_P023350	GKN2	gastrokine 2 [Source:HGNC Symbol;Acc:24588] [ENSGALT00000000168]	-1.17427	3.31585	12.3825	9.98358	BX932799
A_87_P034964	IFIH1	Gallus gallus interferon induced with helicase C domain 1 (IFIH1), mRNA [NM_001193638]	2.32344	3.54929	11.135	9.52879	NM_001193638
A_87_P009463	IRF1	Gallus gallus interferon regulatory factor 1 (IRF1), mRNA [NM_205415]	2.08796	4.43592	9.75469	9.40611	NM_205415
A_87_P052621	IRF1	Gallus gallus interferon regulatory factor 1 (IRF1), mRNA [NM_205415]	2.1616	4.18634	8.90851	8.8173	NM_205415
A_87_P021532	VCAM1	vascular cell adhesion molecule 1 [Source:HGNC Symbol;Acc:12663] [ENSGALT00000008441]	1.6031	2.79621	8.814	10.0795	BX950651
A_87_P211953	STAT1	Gallus gallus finished cDNA, clone ChEST912j16. [BX933123]	1.93258	3.09642	9.27185	7.39717	BX933123
A_87_P115693	STAT1	Gallus gallus finished cDNA, clone ChEST912j16. [BX933123]	2.00439	3.03457	8.64599	7.135	BX933123
A_87_P217653	STAT1	Gallus gallus signal transducer and activator of transcription 1, 91kDa (STAT1), mRNA [NM_001012914]	1.26948	2.17786	8.86378	7.05778	NM_001012914
A_87_P115188	STAT1	Gallus gallus signal transducer and activator of transcription 1, 91kDa (STAT1), mRNA [NM_001012914]	1.50854	2.22243	8.80642	6.64429	NM_001012914
A_87_P052836	ZC3HAV1	Gallus gallus zinc finger CCCH-type, antiviral 1 (ZC3HAV1), mRNA [NM_001012938]	1.61953	3.50376	9.35783	5.96608	NM_001012938
A_87_P124678		Gallus gallus finished cDNA, clone ChEST927g24. [CR390225]	1.76233	3.43492	10.5798	4.53951	CR390225
A_87_P181953		Rep: Tyrosine-protein kinase receptor - Danio rerio (Zebrafish) (Brachydanio rerio), partial (37%) [TC378451]	3.1793	4.12713	5.58008	13.9823

## Sheet: Cluster 4
ProbeName	GeneSymbol	Description	Fold Change				GenbankAccession
			Day 1	Day 3	Day 5	Day 7
A_87_P091946	HSPB3	Uncharacterized protein [Source:UniProtKB/TrEMBL;Acc:E1BXV6] [ENSGALT00000024049]	1.46185	3.35592	8.51528	5.61396	BX930850
A_87_P203543	LOC416147	Uncharacterized protein [Source:UniProtKB/TrEMBL;Acc:E1BSU9] [ENSGALT00000001837]	1.7325	3.06702	8.58533	5.5886	BX950599
A_87_P099926	COL21A1	collagen, type XXI, alpha 1 [Source:HGNC Symbol;Acc:17025] [ENSGALT00000026273]	1.18914	1.82483	2.355	10.6626	BU281908
A_87_P014773		Gallus gallus finished cDNA, clone ChEST983o22. [CR389517]	1.13047	2.08966	2.33162	11.2856	CR389517
A_87_P022766	EDN2	Gallus gallus endothelin 2 (EDN2), mRNA [NM_001198655]	1.25616	2.35006	3.84289	10.641	NM_001198655
A_87_P149648	EDN2	Gallus gallus endothelin 2 (EDN2), mRNA [NM_001198655]	1.17257	2.1654	3.85982	9.82667	NM_001198655
A_87_P016966	TTN	Gallus gallus finished cDNA, clone ChEST509a6. [CR385718]	1.44026	2.64362	3.79556	9.61144	CR385718
A_87_P015762		Gallus gallus finished cDNA, clone ChEST506m16. [CR387521]	1.62452	2.18683	5.56691	9.42561	CR387521
A_87_P282773	ARIH1	Gallus gallus ariadne homolog, ubiquitin-conjugating enzyme E2 binding protein, 1 (Drosophila) (ARIH1), mRNA [NM_001030387]	6.81831	5.18816	2.35976	1.75751	NM_001030387
A_87_P011034		Gallus gallus finished cDNA, clone ChEST914n3. [CR524238]	2.08845	6.12854	4.15824	3.02129	CR524238
A_87_P234133	LGI2	Gallus gallus leucine-rich repeat LGI family, member 2 (LGI2), mRNA [NM_001257316]	3.24029	5.14951	3.06677	4.00565	NM_001257316
A_87_P061276	STC1	stanniocalcin 1 [Source:HGNC Symbol;Acc:11373] [ENSGALT00000000496]	2.39113	4.7114	1.7718	3.5415	XM_425760
A_87_P096376	LGI2	Gallus gallus leucine-rich repeat LGI family, member 2 (LGI2), mRNA [NM_001257316]	1.45522	4.85902	3.4782	3.24379	NM_001257316
A_87_P151358	RASL11A	RAS-like, family 11, member A [Source:HGNC Symbol;Acc:23802] [ENSGALT00000027622]	1.59569	4.84156	2.83493	2.78154	BX931854
A_87_P111293	RASL11A	RAS-like, family 11, member A [Source:HGNC Symbol;Acc:23802] [ENSGALT00000027622]	1.55133	4.15118	2.57368	2.96588	BX931854
A_87_P015238		Gallus gallus finished cDNA, clone ChEST886f3. [CR388784]	1.76364	4.14163	3.24536	3.20908	CR388784
A_87_P308257	LGI2	Gallus gallus leucine-rich repeat LGI family, member 2 (LGI2), mRNA [NM_001257316]	2.79684	6.15743	7.38904	5.28695	NM_001257316
A_87_P018553	CLEC3A	C-type lectin domain family 3, member A [Source:HGNC Symbol;Acc:2052] [ENSGALT00000021599]	3.19963	6.48042	3.77671	6.96113	CR352495
A_87_P026859	LOC422316	Uncharacterized protein [Source:UniProtKB/TrEMBL;Acc:F1NKN2] [ENSGALT00000012370]	2.77773	4.12069	3.67881	6.41899	BU441220
A_87_P015090		Gallus gallus finished cDNA, clone ChEST177f2. [CR389004]	5.63423	4.39144	5.78856	6.36702	CR389004
A_87_P025073	CXCL13L2	Uncharacterized protein [Source:UniProtKB/TrEMBL;Acc:F1NBL8] [ENSGALT00000016832]	2.02678	1.97161	5.00127	7.39132	XM_420474
A_87_P022351	IL22RA1	interleukin 22 receptor, alpha 1 [Source:HGNC Symbol;Acc:13700] [ENSGALT00000006712]	2.57611	2.48763	4.76839	8.27284	BX934914
A_87_P150338	CAV3	Gallus gallus caveolin 3 (CAV3), mRNA [NM_204370]	1.89331	2.57232	3.79801	7.70997	NM_204370
A_87_P038018	CYP24A1	Gallus gallus cytochrome P450, family 24, subfamily A, polypeptide 1 (CYP24A1), nuclear gene encoding mitochondrial protein, mRNA [NM_204979]	1.64571	2.4237	3.66983	8.51838	NM_204979
A_87_P111258	FLT1	fms-related tyrosine kinase 1 (vascular endothelial growth factor/vascular permeability factor receptor) [Source:RefSeq peptide;Acc:NP_989583] [ENSGALT00000036452]	1.73488	2.74199	4.64212	8.75474	AJ539548
A_87_P057551	TNNC2	Gallus gallus troponin C type 2 (fast) (TNNC2), mRNA [NM_205450]	1.23987	2.05066	4.47059	8.43238	NM_205450
A_87_P250208	TNNC2	Gallus gallus troponin C type 2 (fast) (TNNC2), mRNA [NM_205450]	1.30279	1.90296	4.52924	8.49643	NM_205450
A_87_P012558		Gallus gallus finished cDNA, clone ChEST988a18. [CR406750]	2.00821	2.91773	3.39605	9.11258	CR406750
A_87_P035189	CAV3	Gallus gallus caveolin 3 (CAV3), mRNA [NM_204370]	1.48291	2.54534	3.559	6.48534	NM_204370
A_87_P115053	CAV3	caveolin 3 [Source:RefSeq peptide;Acc:NP_989701] [ENSGALT00000013599]	1.4869	2.48584	4.1692	6.13165	BX932348
A_87_P103703	MURC	muscle-related coiled-coil protein [Source:HGNC Symbol;Acc:33742] [ENSGALT00000021588]	1.32718	1.72112	3.24673	6.16293	BX935810
A_87_P013107	KBTBD10	Gallus gallus finished cDNA, clone ChEST65p1. [CR405927]	1.42386	1.9221	3.57752	6.15009	CR405927
A_87_P095766	MYOZ2	myozenin 2 [Source:HGNC Symbol;Acc:1330] [ENSGALT00000019560]	1.14149	1.80487	3.53736	6.23467	BX935788
A_87_P024239	MYOZ2	myozenin 2 [Source:HGNC Symbol;Acc:1330] [ENSGALT00000019560]	1.28024	1.81306	3.56354	6.36618	BX930590
A_87_P024354	SLC25A47	Uncharacterized protein [Source:UniProtKB/TrEMBL;Acc:F1NLY3] [ENSGALT00000032511]	2.29388	1.78373	3.45512	6.08578	BX930333
A_87_P100876	KBTBD5	kelch repeat and BTB (POZ) domain containing 5 [Source:HGNC Symbol;Acc:30372] [ENSGALT00000008484]	1.23897	1.99754	4.08102	7.25295	XM_418495
A_87_P130653	MYLPF	Gallus gallus myosin light chain, phosphorylatable, fast skeletal muscle (MYLPF), mRNA [NM_001198744]	1.37548	2.18188	3.92121	6.75607	NM_001198744
A_87_P116448	SH3BGR	Gallus gallus finished cDNA, clone ChEST57a18. [BX934070]	1.44551	1.98716	3.35895	7.46967	BX934070
A_87_P012872	SH3BGR	SH3 domain binding glutamic acid-rich protein [Source:HGNC Symbol;Acc:10822] [ENSGALT00000003011]	1.57421	1.97571	3.42794	6.8283	CR406302
A_87_P016350		Gallus gallus finished cDNA, clone ChEST292d20. [CR386615]	1.41736	1.68544	3.0174	6.76315	CR386615
A_87_P031542	TNFAIP6	Gallus gallus tumor necrosis factor, alpha-induced protein 6 (TNFAIP6), mRNA [NM_001037837]	2.27614	1.50334	2.40899	8.32074	NM_001037837
A_87_P009676	TNFAIP6	Gallus gallus tumor necrosis factor, alpha-induced protein 6 (TNFAIP6), mRNA [NM_001037837]	2.25104	1.31587	1.91261	7.13125	NM_001037837
A_87_P120843		Gallus gallus finished cDNA, clone ChEST416f22. [CR385363]	1.29244	1.55424	2.07643	6.68874	CR385363
A_87_P081911	STAT1	Gallus gallus signal transducer and activator of transcription 1, 91kDa (STAT1), mRNA [NM_001012914]	1.27588	1.80156	7.86212	6.09962	NM_001012914
A_87_P052471	STAT1	Gallus gallus signal transducer and activator of transcription 1, 91kDa (STAT1), mRNA [NM_001012914]	1.435	1.95415	8.30028	5.93525	NM_001012914
A_87_P021556	LOC416147	Uncharacterized protein [Source:UniProtKB/TrEMBL;Acc:E1BSU9] [ENSGALT00000001837]	2.41543	2.70585	7.92697	6.00255	BX950599
A_87_P082981	PARP14	Rep: Poly [ADP-ribose] polymerase 14 (EC 2.4.2.30) (PARP-14) (B aggressive lymphoma protein 2). - Gallus gallus, complete [TC380968]	1.57643	2.90815	7.55362	5.88059	XM_422113
A_87_P157898		Rep: Poly [ADP-ribose] polymerase 9 - Homo sapiens (Human), partial (21%) [TC379017]	1.77249	2.29628	6.9531	5.53201	XM_422116
A_87_P015870	DTX3L	deltex 3-like (Drosophila) [Source:HGNC Symbol;Acc:30323] [ENSGALT00000019727]	1.24974	2.81941	6.66142	4.77285	CR387363
A_87_P020754	PARP12	poly (ADP-ribose) polymerase family, member 12 [Source:HGNC Symbol;Acc:21919] [ENSGALT00000020864]	1.62789	2.69043	5.98999	5.10374	CN226202
A_87_P011309		Gallus gallus finished cDNA, clone ChEST149p19. [CR523878]	1.90909	2.64153	6.51285	5.05353	CR523878
A_87_P053671	IRF7	Gallus gallus interferon regulatory factor 7 (IRF7), mRNA [NM_205372]	2.30673	3.23026	6.43785	6.06916	NM_205372
A_87_P151163	C11H19orf12	Gallus gallus finished cDNA, clone ChEST141h24. [CR407486]	1.49485	1.97767	6.54251	6.53192	CR407486
A_87_P028037	PARP12	poly (ADP-ribose) polymerase family, member 12 [Source:HGNC Symbol;Acc:21919] [ENSGALT00000020864]	1.45039	2.10816	5.56775	5.80793	BU399244
A_87_P107873	USP18	Ubiquitin carboxyl-terminal hydrolase [Source:UniProtKB/TrEMBL;Acc:E1BXQ0] [ENSGALT00000021310]	2.03856	2.29856	5.88709	5.74894	CR354286
A_87_P094241		Uncharacterized protein [Source:UniProtKB/TrEMBL;Acc:F1NPX3] [ENSGALT00000032362]	2.22674	2.37168	5.38921	5.97925
A_87_P118188	DTX3L	Gallus gallus finished cDNA, clone ChEST1006j6. [BX950444]	1.5841	2.22146	5.5265	4.90554	BX950444
A_87_P082991	PARP9	poly (ADP-ribose) polymerase family, member 9 [Source:HGNC Symbol;Acc:24118] [ENSGALT00000019729]	1.32899	2.01598	5.84395	4.87545	XM_422116
A_87_P122763	IRF10	interferon regulatory factor 10 [Source:RefSeq peptide;Acc:NP_989889] [ENSGALT00000010406]	1.1135	1.81874	5.31305	4.51125	CR387664
A_87_P003010		GGEZEB2004B10.g embryo breast muscle - EB2 Gallus gallus cDNA clone GGEZEB2004B10, mRNA sequence [CO506695]	1.2652	2.02335	5.50078	4.24017	CO506695
A_87_P263573	LY6E	Gallus gallus lymphocyte antigen 6 complex, locus E (LY6E), mRNA [NM_204775]	1.55978	2.70964	4.51015	4.86545	NM_204775
A_87_P009472	LY6E	Gallus gallus lymphocyte antigen 6 complex, locus E (LY6E), mRNA [NM_204775]	1.61655	2.73811	4.9734	5.11841	NM_204775
A_87_P022594		Gallus gallus finished cDNA, clone ChEST44o3. [BX934422]	1.60234	2.31612	4.86033	5.30995	BX934422
A_87_P011818		Gallus gallus finished cDNA, clone ChEST1036g17. [CR523130]	1.32791	2.35297	5.37856	5.3359	CR523130
A_87_P017388	LOC100859855	Gallus gallus finished cDNA, clone ChEST75j21. [CR354333]	1.69839	2.6572	5.27824	5.19613	CR354333
A_87_P015434		Gallus gallus finished cDNA, clone ChEST585k14. [CR388490]	1.83933	2.45981	5.37583	5.38571	CR388490
A_87_P021680	NMI	Gallus gallus finished cDNA, clone ChEST83j22. [BX950337]	1.64092	2.05159	4.20104	4.30924	BX950337
A_87_P017422	USP18	Ubiquitin carboxyl-terminal hydrolase [Source:UniProtKB/TrEMBL;Acc:E1BXQ0] [ENSGALT00000021310]	2.04864	1.81953	4.80215	4.74139	CR354286
A_87_P151233	SOCS1	Gallus gallus suppressor of cytokine signaling 1 (SOCS1), mRNA [NM_001137648]	1.34429	1.65761	4.54169	5.04791	NM_001137648
A_87_P057376	SOCS1	Gallus gallus suppressor of cytokine signaling 1 (SOCS1), mRNA [NM_001137648]	1.19162	1.67672	4.40901	4.77384	NM_001137648
A_87_P111008		PHD finger protein 11 [Source:HGNC Symbol;Acc:17024] [ENSGALT00000030139]	1.25989	1.82771	4.65403	4.80719	BU385560
A_87_P024098		Gallus gallus finished cDNA, clone ChEST209c22. [BX931038]	1.37398	2.04034	4.75701	4.38898	BX931038
A_87_P128498		Gallus gallus finished cDNA, clone ChEST787e8. [CR524420]	1.27481	1.67022	4.90732	4.33646	CR524420
A_87_P037868	LECT1	Gallus gallus leukocyte cell derived chemotaxin 1 (LECT1), mRNA [NM_204810]	1.17631	3.08088	4.75688	2.73917	NM_204810
A_87_P057606	EDNRB	Gallus gallus endothelin receptor type B (EDNRB), mRNA [NM_001001127]	1.60387	2.85582	4.74493	4.03474	NM_001001127
A_87_P021985	LOC771758	C-type lectin domain family 19, member A [Source:HGNC Symbol;Acc:34522] [ENSGALT00000039966]	1.50333	3.08865	4.55566	3.37757	BX935710
A_87_P122278	TAP1	Gallus gallus finished cDNA, clone ChEST494j11. [CR387084]	2.41185	2.85026	5.889	3.59517	CR387084
A_87_P132713		Gallus gallus TAP1 mRNA, 3'UTR, clone 3A. [AJ843260]	3.06345	3.09768	5.66414	3.16015	AJ843260
A_87_P004152	IFITM5	Gallus gallus interferon induced transmembrane protein 5 (IFITM5), mRNA [NM_001199498]	1.3628	1.64987	3.39311	3.69876	NM_001199498
A_87_P003554	LOC417345	PREDICTED: Gallus gallus uncharacterized LOC417345 (LOC417345), mRNA [XM_429498]	1.18218	1.55871	3.16833	3.67656	XM_429498
A_87_P126653	TPM1	tropomyosin 1 alpha [Source:RefSeq peptide;Acc:NP_990732] [ENSGALT00000006394]	1.45256	1.86483	3.11947	3.70998	CR406580
A_87_P023474		Gallus gallus finished cDNA, clone ChEST623a10. [BX932486]	1.44847	1.29361	3.65335	3.56459	BX932486
A_87_P085736	SLC25A29	Uncharacterized protein [Source:UniProtKB/TrEMBL;Acc:E1C3I5] [ENSGALT00000018296]	1.86125	2.12763	3.08103	3.64781	XM_421366
A_87_P109733	LOC771028	Uncharacterized protein [Source:UniProtKB/TrEMBL;Acc:F1NKD3] [ENSGALT00000026134]	1.42745	2.26272	2.76962	3.29989	XM_001233411
A_87_P066941	MYH1	Gallus gallus myosin, heavy chain 1, skeletal muscle, adult (MYH1), mRNA [NM_001013396]	1.57982	2.2226	2.86183	3.14003	NM_001013396
A_87_P014743		Gallus gallus finished cDNA, clone ChEST535b20. [CR389567]	1.61878	2.28365	3.06614	3.33777	CR389567
A_87_P217003	IRF8	Gallus gallus interferon regulatory factor 8 (IRF8), mRNA [NM_205416]	1.21245	1.83503	3.2281	2.96087	NM_205416
A_87_P009468	TMOD1	Gallus gallus tropomodulin 1 (TMOD1), mRNA [NM_205027]	1.27812	2.09117	3.30977	3.38733	NM_205027
A_87_P038205	DES	Gallus gallus mRNA for desmin, partial cds. [AB011672]	1.38633	1.6612	2.93082	3.12116	AB011672
A_87_P139043	KIAA1456	Gallus gallus finished cDNA, clone ChEST748m11. [CR390951]	1.50387	1.85052	2.61292	3.25906	CR390951
A_87_P311747		receptor accessory protein 1 [Source:HGNC Symbol;Acc:25786] [ENSGALT00000025455]	1.3386	1.91109	2.66624	3.27444	BX931996
A_87_P130067	BF1	Gallus gallus MHC BF1 class I (BF1), mRNA [NM_001044683]	1.98886	1.84586	3.13154	3.36234	NM_001044683
A_87_P075596	B2M	Beta-2-microglobulin [Source:UniProtKB/Swiss-Prot;Acc:P21611] [ENSGALT00000040249]	1.80444	1.8018	3.18938	3.32585	Z48921
A_87_P190613	BF1	Gallus gallus MHC BF1 class I (BF1), mRNA [NM_001044683]	1.79547	1.75442	3.08317	3.39138	NM_001044683
A_87_P130073	BF1	Gallus gallus MHC BF1 class I (BF1), mRNA [NM_001044683]	1.68021	1.66705	3.16029	3.25302	NM_001044683
A_87_P060206	BF2	Gallus gallus MHC BF2 class I (BF2), mRNA [NM_001031338]	1.81019	1.64717	3.10355	3.20703	NM_001031338
A_87_P057386	BF1	Gallus gallus MHC BF1 class I (BF1), mRNA [NM_001044683]	2.19364	1.90381	3.54601	3.06523	NM_001044683
A_87_P112278	BF1	Gallus gallus MHC BF1 class I (BF1), mRNA [NM_001044683]	2.1695	1.86927	3.3749	3.293	NM_001044683
A_87_P130068	BF2	Gallus gallus MHC class I B-F heavy chain (B-F allele A9) mRNA, partial cds. [AF026914]	2.20573	1.96874	3.55411	3.28934	AF026914
A_87_P128773		Gallus gallus mRNA for MHC class I antigen, partial cds, clone:TL-3. [D90399]	1.95082	1.88223	3.44129	3.38355	D90399
A_87_P131758		MHC class I antigen B-F major heavy chain [Source:RefSeq peptide;Acc:NP_001026509] [ENSGALT00000000234]	2.00692	1.85576	3.53798	3.43808	Z54359
A_87_P021542	ETV7	Gallus gallus finished cDNA, clone ChEST604a5. [BX950624]	1.72528	1.87252	3.59011	2.836	BX950624
A_87_P183928	C3H8orf80	Uncharacterized protein [Source:UniProtKB/TrEMBL;Acc:E1BTB4] [ENSGALT00000026748]	1.80107	2.13491	3.23489	3.10589	XM_420008
A_87_P058651	BF2	Gallus gallus MHC BF2 class I (BF2), mRNA [NM_001031338]	2.10554	1.78113	3.27037	2.9765	NM_001031338
A_87_P130193	BF1	Gallus gallus MHC class I antigen B-F minor heavy chain (BF1), mRNA [NM_001097530]	1.89399	1.77797	3.15385	3.10577	NM_001097530
A_87_P129558		MHC class I antigen B-F major heavy chain [Source:RefSeq peptide;Acc:NP_001026509] [ENSGALT00000000234]	1.80328	1.63788	3.22653	3.00956	EU746446
A_87_P017239	C3H8orf80	Uncharacterized protein [Source:UniProtKB/TrEMBL;Acc:E1BTB4] [ENSGALT00000026748]	2.04033	2.0649	4.31451	3.70848	CR385261
A_87_P083211	NMI	N-myc (and STAT) interactor [Source:HGNC Symbol;Acc:7854] [ENSGALT00000020390]	1.9969	1.94406	3.96461	3.48304	BX950337
A_87_P022479	IFI35	interferon-induced protein 35 [Source:HGNC Symbol;Acc:5399] [ENSGALT00000004470]	1.73289	1.6218	4.06668	2.96745	BX934680
A_87_P013957		Gallus gallus finished cDNA, clone ChEST636m16. [CR390741]	1.2355	1.93979	4.28502	3.12992	CR390741
A_87_P157298		brain_EST06488 Brain cDNA Library Gallus gallus cDNA 3', mRNA sequence [CO763296]	1.25487	1.73864	4.04868	2.99115	CO763296
A_87_P240368	ERAP1	endoplasmic reticulum aminopeptidase 1 [Source:HGNC Symbol;Acc:18173] [ENSGALT00000023663]	1.41768	1.81835	3.80048	3.46546	AJ851612
A_87_P082971	LOC424265	Uncharacterized protein [Source:UniProtKB/TrEMBL;Acc:F1NFU2] [ENSGALT00000019719]	1.34274	1.77144	3.68282	3.48242	CR523878
A_87_P015053		Gallus gallus finished cDNA, clone ChEST837f3. [CR389069]	1.30867	1.90865	3.64633	3.28092	CR389069
A_87_P166483		Rep: Tripartite motif-containing protein 25 (Zinc finger protein 147) (Estrogen-responsive finger protein) (Efp) (RING finger protein 147). - Gallus gallus, partial (90%) [TC383724]	1.38386	1.92958	3.68725	3.08101	XM_415653
A_87_P132708		Gallus gallus TAP2 mRNA, 5'UTR and 3'UTR, clone 3.1. [AJ843259]	1.52111	1.8605	3.95711	3.21458	AJ843259
A_87_P092136	BHMT	Rep: Betaine--homocysteine S-methyltransferase 1 - Mus musculus (Mouse), partial (98%) [TC377742]	1.46698	2.73081	3.43108	2.8375	XM_414685
A_87_P070191	PTPRT	protein tyrosine phosphatase, receptor type, T [Source:HGNC Symbol;Acc:9682] [ENSGALT00000005408]	1.58058	2.56123	3.83455	2.6768	XM_417344
A_87_P012827		Gallus gallus finished cDNA, clone ChEST758l24. [CR406368]	1.42662	2.5195	3.90227	2.86103	CR406368
A_87_P146753	IFI35	interferon-induced protein 35 [Source:HGNC Symbol;Acc:5399] [ENSGALT00000004470]	2.36089	1.99967	4.02649	2.75602	BX934680
A_87_P113428		Gallus gallus finished cDNA, clone ChEST593m13. [BX930327]	2.31593	2.03117	3.78656	2.59087	BX930327
A_87_P123793	BVES	Gallus gallus blood vessel epicardial substance (BVES), mRNA [NM_001001299]	1.24596	1.74253	2.34521	4.43549	NM_001001299
A_87_P009416	TNNT2	Gallus gallus troponin T type 2 (cardiac) (TNNT2), mRNA [NM_205449]	1.39781	2.08967	2.43176	4.36066	NM_205449
A_87_P193898	TNNT2	Gallus gallus troponin T type 2 (cardiac) (TNNT2), mRNA [NM_205449]	1.47606	2.02781	2.38649	4.22161	NM_205449
A_87_P123083		Gallus gallus finished cDNA, clone ChEST608b15. [CR388605]	1.43142	2.04932	1.8727	4.3243	CR388605
A_87_P059036	NMB	Gallus gallus neuromedin B (NMB), mRNA [NM_001079476]	1.31764	2.32752	1.63362	3.93031	NM_001079476
A_87_P096081		Uncharacterized protein [Source:UniProtKB/TrEMBL;Acc:F1NW08] [ENSGALT00000022577]	1.20747	2.02434	1.65754	3.67771	XM_003641206
A_87_P105033	CTHRC1	collagen triple helix repeat containing 1 [Source:HGNC Symbol;Acc:18831] [ENSGALT00000025892]	1.29496	2.39006	2.1985	3.5561	BX935556
A_87_P017873		Gallus gallus finished cDNA, clone ChEST130f3. [CR353539]	1.26096	2.16651	2.12363	3.79352	CR353539
A_87_P037237	DBC1	Gallus gallus deleted in bladder cancer 1 (DBC1), mRNA [NM_204449]	1.33199	2.08007	2.28196	3.35703	NM_204449
A_87_P117170		Gallus gallus finished cDNA, clone ChEST299e3. [BX935028]	1.33905	2.10887	2.3756	3.53367	BX935028
A_87_P223723	TNNT2	Gallus gallus troponin T type 2 (cardiac) (TNNT2), mRNA [NM_205449]	1.49421	2.31361	2.28668	3.9936	NM_205449
A_87_P148733	MPZL2	Gallus gallus myelin protein zero-like 2 (MPZL2), mRNA [NM_001252284]	1.69527	2.19329	2.23872	3.66854	NM_001252284
A_87_P016214		Gallus gallus finished cDNA, clone ChEST38d5. [CR386844]	1.55637	2.16314	2.16582	3.60692	CR386844
A_87_P116488	TFPI2	Gallus gallus finished cDNA, clone ChEST115p1. [BX934121]	1.59207	1.73036	1.3681	4.22822	BX934121
A_87_P164120	TMEM182	transmembrane protein 182 [Source:HGNC Symbol;Acc:26391] [ENSGALT00000027112]	1.70323	1.30608	1.87149	4.15038	DR431470
A_87_P090976	TMEM8C	Gallus gallus finished cDNA, clone ChEST657c18. [BX931401]	2.08688	2.09514	1.89124	4.20153	BX931401
A_87_P018626		Gallus gallus finished cDNA, clone ChEST83p18. [CR352385]	2.0195	1.7886	2.0889	4.83488	CR352385
A_87_P103933	APCDD1	Gallus gallus adenomatosis polyposis coli down-regulated 1 (APCDD1), mRNA [NM_001012941]	1.69294	2.20306	1.69329	2.65314	NM_001012941
A_87_P026540	EMILIN2	elastin microfibril interfacer 2 [Source:HGNC Symbol;Acc:19881] [ENSGALT00000023921]	1.52751	2.38574	1.71858	2.59916	DR414203
A_87_P011517		Gallus gallus finished cDNA, clone ChEST869f21. [CR523579]	1.83979	2.61436	1.47813	2.56365	CR523579
A_87_P017476		Gallus gallus finished cDNA, clone ChEST62l12. [CR354199]	1.61225	2.34034	1.3886	2.3242	CR354199
A_87_P066996		Uncharacterized protein [Source:UniProtKB/TrEMBL;Acc:E1C269] [ENSGALT00000001464]	1.91905	2.51178	2.14111	2.52344
A_87_P160023	NTN4	PREDICTED: Gallus gallus netrin 4 (NTN4), mRNA [XM_416155]	1.98753	2.30421	2.46611	2.60973	XM_416155
A_87_P016786		Gallus gallus finished cDNA, clone ChEST180a13. [CR385976]	2.06436	2.2765	2.31214	2.38319	CR385976
A_87_P012792	AADACL4	Gallus gallus finished cDNA, clone ChEST834e18. [CR406415]	2.10162	1.90657	2.36885	2.59176	CR406415
A_87_P106738	NTN4	netrin 4 [Source:HGNC Symbol;Acc:13658] [ENSGALT00000018613]	2.035	2.06264	2.38002	2.7574	XM_416155
A_87_P119733		Gallus gallus finished cDNA, clone ChEST146f23. [CR353434]	1.94267	2.04121	2.20639	2.67729	CR353434
A_87_P014248		Gallus gallus finished cDNA, clone ChEST922a6. [CR390293]	1.9601	2.00324	2.17744	2.49964	CR390293
A_87_P079299	NASP	nuclear autoantigenic sperm protein (histone-binding) [Source:HGNC Symbol;Acc:7644] [ENSGALT00000038399]	1.92429	1.79739	2.01495	2.60121	AJ719339
A_87_P019380	SDC1	Syndecan [Source:UniProtKB/TrEMBL;Acc:F1NV24] [ENSGALT00000026589]	1.97084	1.82362	2.14165	2.40337	XM_419972
A_87_P011149		Gallus gallus finished cDNA, clone ChEST681e22. [CR524097]	2.23069	1.90892	2.17042	2.42107	CR524097
A_87_P078369	CRIP2	cysteine-rich protein 2 [Source:HGNC Symbol;Acc:2361] [ENSGALT00000004374]	2.3658	2.24016	1.62996	2.88624	BX934947
A_87_P127433		Gallus gallus finished cDNA, clone ChEST568o19. [CR523077]	2.13415	2.20165	1.93099	3.41727	CR523077
A_87_P159578		Rep: CUB domain-containing protein 1 precursor (Transmembrane and associated with src kinases) (Membrane glycoprotein gp140) (Subtractive immunization M plus HEp3-associated 135 kDa protein) (SIMA135) (CD318 antigen). - Gallus gallus, complete [TC378982]	2.23776	1.73656	1.61241	3.23671
A_87_P172013	TM4SF18	transmembrane 4 L six family member 18 [Source:HGNC Symbol;Acc:25181] [ENSGALT00000016985]	1.27088	1.5394	1.32629	3.52517	BX930823
A_87_P078176	TM4SF18	transmembrane 4 L six family member 18 [Source:HGNC Symbol;Acc:25181] [ENSGALT00000016985]	1.34507	1.50214	1.4747	3.65942	BX930823
A_87_P073051		Uncharacterized protein [Source:UniProtKB/TrEMBL;Acc:E1C0L1] [ENSGALT00000040478]	1.34235	1.47974	1.62196	3.51862	CR390525
A_87_P078906	F3	coagulation factor III (thromboplastin, tissue factor) [Source:HGNC Symbol;Acc:3541] [ENSGALT00000009017]	1.66018	1.6974	1.34815	2.89343	XM_426640
A_87_P010878		Gallus gallus finished cDNA, clone ChEST671g17. [CR524466]	1.40557	1.51034	1.53771	2.77594	CR524466
A_87_P039496	GREM2	gremlin 2 [Source:HGNC Symbol;Acc:17655] [ENSGALT00000017520]	1.48649	1.1698	1.36996	3.03805	XM_419552
A_87_P023657	C1H21orf7	Gallus gallus finished cDNA, clone ChEST156j9. [BX932098]	1.27883	1.46565	1.74543	2.94112	BX932098
A_87_P037704	SOX18	Gallus gallus SRY (sex determining region Y)-box 18 (SOX18), mRNA [NM_204309]	1.19385	1.40896	1.75221	3.10573	NM_204309
A_87_P083216	RIF1	RAP1 interacting factor homolog (yeast) [Source:HGNC Symbol;Acc:23207] [ENSGALT00000037786]	1.2164	1.39014	1.54261	3.17685
A_87_P120983		Gallus gallus finished cDNA, clone ChEST457d18. [CR385473]	1.25527	1.29028	1.61647	3.02813	CR385473
A_87_P013223	CRISP2	Gallus gallus finished cDNA, clone ChEST571m16. [CR405744]	1.82415	1.34394	2.35402	3.27553	CR405744
A_87_P100661	CRISP2	PREDICTED: Gallus gallus cysteine-rich secretory protein 3 (CRISP3), mRNA [XM_420051]	1.51291	1.40116	2.44072	3.41426	XM_420051
A_87_P106898	HIST1H2BO	Gallus gallus histone cluster 1, H2bo (HIST1H2BO), mRNA [NM_001031481]	1.51191	1.36435	2.26588	3.27652	NM_001031481
A_87_P052571	HIST1H2BO	Gallus gallus histone cluster 1, H2bo (HIST1H2BO), mRNA [NM_001031481]	1.573	1.23178	2.13095	3.13283	NM_001031481
A_87_P062896	MEOX1	Gallus gallus mesenchyme homeobox 1 (MEOX1), mRNA [NM_204765]	1.47731	1.43061	1.76398	3.26971	NM_204765
A_87_P009073	NOS2	Gallus gallus nitric oxide synthase 2, inducible (NOS2), mRNA [NM_204961]	1.24581	1.33902	1.92641	3.24722	NM_204961
A_87_P056906	NOS2	Gallus gallus nitric oxide synthase 2, inducible (NOS2), mRNA [NM_204961]	1.36733	1.28292	1.82012	3.33684	NM_204961
A_87_P152163	ANGPTL1	angiopoietin-like 1 [Source:HGNC Symbol;Acc:489] [ENSGALT00000006824]	1.44004	1.79853	2.29867	3.25394	BX930998
A_87_P234488	EEF1A2	Gallus gallus eukaryotic translation elongation factor 1 alpha 2 (EEF1A2), mRNA [NM_001032398]	1.22025	1.80681	2.42732	3.11818	NM_001032398
A_87_P022746	EEF1A2	Gallus gallus eukaryotic translation elongation factor 1 alpha 2 (EEF1A2), mRNA [NM_001032398]	1.22926	1.79936	2.42406	3.26798	NM_001032398
A_87_P022747	TNNI1	troponin I type 1 (skeletal, slow) [Source:HGNC Symbol;Acc:11945] [ENSGALT00000000419]	1.20498	1.97749	2.33522	3.14145	BX934086
A_87_P055536	SLBP	Gallus gallus stem-loop binding protein (SLBP), mRNA [NM_001004403]	1.11594	1.65483	2.29443	3.37273	NM_001004403
A_87_P021915	DHRS7C	Gallus gallus finished cDNA, clone ChEST164b18. [BX935860]	1.23755	1.63589	2.10929	3.30034	BX935860
A_87_P034054		actin binding LIM protein family, member 3 [Source:HGNC Symbol;Acc:29132] [ENSGALT00000004410]	1.18013	1.7458	2.09029	3.21216	BU128172
A_87_P022674		Gallus gallus finished cDNA, clone ChEST670a17. [BX934251]	1.15741	1.5915	2.09536	3.04752	BX934251
A_87_P277033	GCH1	Gallus gallus GTP cyclohydrolase 1 (GCH1), mRNA [NM_205223]	1.33292	1.44473	2.05071	3.56426	NM_205223
A_87_P009375	NGF	Uncharacterized protein [Source:UniProtKB/TrEMBL;Acc:F1NI03] [ENSGALT00000004039]	1.31012	1.64774	2.15843	3.65377	M26810
A_87_P150228	ENPP3	ectonucleotide pyrophosphatase/phosphodiesterase 3 [Source:HGNC Symbol;Acc:3358] [ENSGALT00000004568]	1.64152	1.7521	2.02656	3.25928	XM_003641039
A_87_P057791	CKB	Gallus gallus creatine kinase, brain (CKB), mRNA [NM_205310]	1.41788	1.9949	2.03589	3.26525	NM_205310
A_87_P184878	GRK5	G protein-coupled receptor kinase 5 [Source:HGNC Symbol;Acc:4544] [ENSGALT00000015315]	1.33047	1.84682	2.13082	3.14747	BU458278
A_87_P273168		naw44b03.y1 Chicken eye (hatched). Unnormalized (naw) Gallus gallus cDNA clone naw44b03 5', mRNA sequence [DR427573]	1.48822	2.01548	1.90976	3.48767	DR427573
A_87_P012353		Gallus gallus finished cDNA, clone ChEST1013d13. [CR407029]	1.20313	1.85503	2.006	3.43616	CR407029
A_87_P130713	NGF	Uncharacterized protein [Source:UniProtKB/TrEMBL;Acc:F1NI03] [ENSGALT00000004039]	1.50486	1.72299	2.06089	3.47853	M26810
A_87_P015176		Uncharacterized protein [Source:UniProtKB/TrEMBL;Acc:E1BZC8] [ENSGALT00000010029]	1.36691	1.70824	2.11093	3.44489	CR388864
A_87_P069736	C15H12orf43	chromosome 12 open reading frame 43 [Source:HGNC Symbol;Acc:25719] [ENSGALT00000011283]	1.47934	1.8081	2.60831	3.5189
A_87_P050876	RBM24	Gallus gallus RNA binding motif protein 24 (RBM24), mRNA [NM_001012863]	1.38562	1.80948	2.56821	3.53087	NM_001012863
A_87_P009217	CHRNG	Gallus gallus cholinergic receptor, nicotinic, gamma (CHRNG), mRNA [NM_001031568]	1.35914	1.85776	2.48335	3.57395	NM_001031568
A_87_P022946	RBM24	Gallus gallus RNA binding motif protein 24 (RBM24), mRNA [NM_001012863]	1.36507	1.76487	2.37128	3.58737	NM_001012863
A_87_P052286	BDKRB1	Gallus gallus bradykinin receptor B1 (BDKRB1), mRNA [NM_001080720]	1.63732	1.77074	2.34326	3.62857	NM_001080720
A_87_P315057		603756817F1 CSEQCHN04 Gallus gallus cDNA clone ChEST669a5 5', mRNA sequence [BU222413]	1.48701	1.65836	2.28642	3.73513	BU222413
A_87_P236483	C24H11orf52	PREDICTED: Gallus gallus chromosome 24 open reading frame, human C11orf52 (C24H11orf52), mRNA [XM_001234250]	1.24224	1.79039	2.24666	2.65471	XM_001234250
A_87_P037392	LIFR	Gallus gallus leukemia inhibitory factor receptor alpha (LIFR), mRNA [NM_204575]	1.2101	1.85434	2.09953	2.52887	NM_204575
A_87_P212243	PTX3	Gallus gallus finished cDNA, clone ChEST665n10. [BX934404]	1.12833	1.79564	1.97164	2.7124	BX934404
A_87_P037968	MEOX1	Gallus gallus mesenchyme homeobox 1 (MEOX1), mRNA [NM_204765]	1.48759	1.49332	2.11931	2.78505	NM_204765
A_87_P021995	SLC16A6	solute carrier family 16, member 6 (monocarboxylic acid transporter 7) [Source:HGNC Symbol;Acc:10927] [ENSGALT00000006617]	1.37292	1.58607	1.99348	2.71057	BX935693
A_87_P011496	PASK	Gallus gallus finished cDNA, clone ChEST255o16. [CR523617]	1.42674	1.91046	1.89137	2.94959	CR523617
A_87_P011132		Gallus gallus finished cDNA, clone ChEST650d3. [CR524118]	1.47977	1.91733	1.89681	2.71471	CR524118
A_87_P015986	ANGPTL1	angiopoietin-like 1 [Source:HGNC Symbol;Acc:489] [ENSGALT00000006824]	1.51409	1.68313	2.33908	2.87648	CR387194
A_87_P078651	ANGPTL1	angiopoietin-like 1 [Source:HGNC Symbol;Acc:489] [ENSGALT00000006824]	1.48744	1.71404	2.4276	3.1089	BX930998
A_87_P066106	CALN1	calneuron 1 [Source:HGNC Symbol;Acc:13248] [ENSGALT00000001691]	1.49537	1.674	2.44706	3.09259	XM_415727
A_87_P114558	ANGPTL1	angiopoietin-like 1 [Source:HGNC Symbol;Acc:489] [ENSGALT00000006824]	1.56488	1.77458	2.1756	2.6439	BX931714
A_87_P016190		Gallus gallus finished cDNA, clone ChEST41l22. [CR386878]	1.5809	1.69775	2.08119	2.782	CR386878
A_87_P078556		Uncharacterized protein [Source:UniProtKB/TrEMBL;Acc:F1NET4] [ENSGALT00000039733]	1.71556	1.82009	2.32518	2.73081
A_87_P022684	ARG2	Gallus gallus arginase, type II (ARG2), nuclear gene encoding mitochondrial protein, mRNA [NM_001199704]	1.72005	2.19425	2.01606	2.98843	NM_001199704
A_87_P179323	CKB	Gallus gallus creatine kinase, brain (CKB), mRNA [NM_205310]	1.94697	2.12722	1.92613	2.92162	NM_205310
A_87_P098526	CAPN9	calpain 9 [Source:HGNC Symbol;Acc:1486] [ENSGALT00000018152]	1.9412	1.80522	2.09865	3.02523	XM_419585
A_87_P300518	CKB	Gallus gallus creatine kinase, brain (CKB), mRNA [NM_205310]	1.72852	1.92048	1.77095	3.06441	NM_205310
A_87_P150663	TRIM55	Gallus gallus tripartite motif containing 55 (TRIM55), mRNA [NM_001199404]	1.67886	1.69256	1.8924	2.96095	NM_001199404
A_87_P015312	CAPN9	calpain 9 [Source:HGNC Symbol;Acc:1486] [ENSGALT00000018152]	1.91628	1.80267	1.72596	2.79424	CR388681
A_87_P267573	CKB	Gallus gallus creatine kinase, brain (CKB), mRNA [NM_205310]	1.93767	1.96691	1.6339	2.88563	NM_205310
A_87_P194733	CKB	Gallus gallus creatine kinase, brain (CKB), mRNA [NM_205310]	1.80549	1.99192	1.7253	2.7787	NM_205310
A_87_P003151		Rep: Probable G-protein coupled receptor 75. - Xenopus tropicalis, partial (32%) [TC439001]	1.93619	1.97192	1.66217	2.70689	XM_003640895
A_87_P052643	HIST1H2BO	Gallus gallus histone cluster 1, H2bo (HIST1H2BO), mRNA [NM_001031481]	1.70432	1.31251	2.0465	2.78944	NM_001031481
A_87_P114288		Gallus gallus finished cDNA, clone ChEST654k18. [BX931330]	1.88968	1.46466	1.988	2.74098	BX931330
A_87_P015021		Gallus gallus finished cDNA, clone ChEST349o11. [CR389119]	2.10324	1.40632	2.14135	3.0172	CR389119
A_87_P096551	STK32B	serine/threonine kinase 32B [Source:HGNC Symbol;Acc:14217] [ENSGALT00000024229]	2.68369	3.85618	2.41178	1.55866	XM_420796
A_87_P131768		Gallus gallus mRNA for T cell receptor gamma chain V-J-C junctional region, clone 1v11. [Z97216]	2.59567	3.15429	1.97017	1.4762	Z97216
A_87_P294402	ARIH1	Gallus gallus ariadne homolog, ubiquitin-conjugating enzyme E2 binding protein, 1 (Drosophila) (ARIH1), mRNA [NM_001030387]	2.34099	3.36981	2.08516	2.32074	NM_001030387
A_87_P063816	MKRN3	Uncharacterized protein [Source:UniProtKB/TrEMBL;Acc:E1BYP2] [ENSGALT00000035067]	2.43397	3.37027	2.47789	2.3179	BX932632
A_87_P192323	FSHR	Gallus gallus follicle stimulating hormone receptor (FSHR), mRNA [NM_205079]	2.07977	3.13725	2.44337	1.92839	NM_205079
A_87_P176628		GB	2.436	2.77224	2.19246	2.05317
A_87_P177808		603108206F1 CSEQCHN04 Gallus gallus cDNA clone ChEST50l1 5', mRNA sequence [BU221287]	2.74169	3.05949	2.72543	2.45378	BU221287
A_87_P036900	EPT1	similar to Selenoprotein I [Source:RefSeq peptide;Acc:NP_001026699] [ENSGALT00000026723]	3.45082	3.02568	2.05126	1.71043	AJ719721
A_87_P073511	PFKFB4	6-phosphofructo-2-kinase/fructose-2,6-biphosphatase 4 [Source:HGNC Symbol;Acc:8875] [ENSGALT00000003276]	3.18022	2.06583	2.4255	1.8212
A_87_P237908	PFKFB4	6-phosphofructo-2-kinase/fructose-2,6-biphosphatase 4 [Source:HGNC Symbol;Acc:8875] [ENSGALT00000003276]	3.68858	2.06202	2.30476	1.82142	DR410898
A_87_P065001	CLDN25	claudin 25 [Source:HGNC Symbol;Acc:37218] [ENSGALT00000011222]	3.00389	2.94217	2.92417	1.47873	XM_425804
A_87_P018791		Gallus gallus finished cDNA, clone ChEST1017a5. [CR338859]	2.84351	2.40826	3.28239	1.83375	CR338859
A_87_P012060		Gallus gallus finished cDNA, clone ChEST785b24. [CR407450]	2.89323	2.52304	2.70249	2.06589	CR407450
A_87_P127378		Gallus gallus finished cDNA, clone ChEST746h7. [CR522971]	2.88054	2.24172	2.76658	1.88252	CR522971
A_87_P058926	GJD2	Gallus gallus gap junction protein, delta 2, 36kDa (GJD2), mRNA [NM_204582]	1.77076	2.2077	3.6092	1.94709	NM_204582
A_87_P309072	LCAT	G.gallus mRNA for lecithin-cholesterol acyltransferase. [X91011]	2.01634	2.55298	3.3957	1.7848	X91011
A_87_P071891		RNA binding protein, fox-1 homolog (C. elegans) 1 [Source:HGNC Symbol;Acc:18222] [ENSGALT00000011913]	1.53025	2.97505	3.28144	1.37689	BU116126
A_87_P204313	CPM	Gallus gallus carboxypeptidase M (CPM), mRNA [NM_001199625]	1.35216	3.58943	2.06708	2.67197	NM_001199625
A_87_P022251	CPM	Gallus gallus carboxypeptidase M (CPM), mRNA [NM_001199625]	1.29126	3.63158	1.94655	2.48327	NM_001199625
A_87_P199138	CPM	Gallus gallus carboxypeptidase M (CPM), mRNA [NM_001199625]	1.29587	3.46442	1.9641	2.40518	NM_001199625
A_87_P233558	CPM	Gallus gallus carboxypeptidase M (CPM), mRNA [NM_001199625]	1.49344	3.51668	1.91998	2.36947	NM_001199625
A_87_P294113	COL2A1	Gallus gallus collagen, type II, alpha 1 (COL2A1), mRNA [NM_204426]	1.33906	3.30055	2.80923	2.46384	NM_204426
A_87_P037789	NR0B1	Gallus gallus nuclear receptor subfamily 0, group B, member 1 (NR0B1), mRNA [NM_204593]	1.3647	3.15605	2.58404	2.49066	NM_204593
A_87_P052886	SP5	Gallus gallus Sp5 transcription factor (SP5), mRNA [NM_001044684]	1.30141	2.83884	2.99826	2.41188	NM_001044684
A_87_P013168		Gallus gallus finished cDNA, clone ChEST576c16. [CR405852]	1.5519	3.54396	2.74308	2.76527	CR405852
A_87_P018813		Gallus gallus finished cDNA, clone ChEST965g11. [CR338827]	1.90151	3.25929	2.73965	2.96125	CR338827
A_87_P037572	CDH5	Gallus gallus cadherin 5, type 2 (vascular endothelium) (CDH5), mRNA [NM_204227]	2.02655	3.16382	3.22093	2.69573	NM_204227
A_87_P022952		Gallus gallus finished cDNA, clone ChEST669n15. [BX933586]	2.00354	3.05951	3.1987	2.89459	BX933586
A_87_P096391		superoxide dismutase 3, extracellular [Source:HGNC Symbol;Acc:11181] [ENSGALT00000023256]	1.4748	2.92584	2.22819	2.85832	BX930609
A_87_P015178		Gallus gallus finished cDNA, clone ChEST863e15. [CR388862]	1.30266	2.31722	2.17299	3.07128	CR388862
A_87_P037753	GATM	Gallus gallus glycine amidinotransferase (L-arginine:glycine amidinotransferase) (GATM), nuclear gene encoding mitochondrial protein, mRNA [NM_204745]	1.45878	2.76128	2.59812	2.61138	NM_204745
A_87_P022281	TUBAL3	Uncharacterized protein [Source:UniProtKB/TrEMBL;Acc:F1P3N4] [ENSGALT00000040237]	1.75944	2.57451	2.4925	2.87106	BX935067
A_87_P013160		Gallus gallus finished cDNA, clone ChEST879c9. [CR405861]	1.43371	2.32144	2.78039	2.80247	CR405861
A_87_P012813	UTS2D	Gallus gallus urotensin 2 domain containing (UTS2D), mRNA [NM_206989]	1.71159	2.72372	2.34325	2.34538	NM_206989
A_87_P158673		603003281F1 CSEQCHL18 Gallus gallus cDNA clone ChEST14a22 5', mRNA sequence [BU123752]	1.71822	2.93248	2.47684	2.04439	BU123752
A_87_P130678	COL2A1	Gallus gallus collagen, type II, alpha 1 (COL2A1), mRNA [NM_204426]	1.33608	2.8843	2.18133	2.05035	NM_204426
A_87_P055181	COL2A1	Gallus gallus collagen, type II, alpha 1 (COL2A1), mRNA [NM_204426]	1.23072	2.65852	2.20395	1.83789	NM_204426
A_87_P032824		Uncharacterized protein [Source:UniProtKB/TrEMBL;Acc:E1C8H7] [ENSGALT00000000760]	1.57947	2.6662	1.99179	2.24158	BU219607
A_87_P153093		WLB074G07.ab1 WLtestis Gallus gallus cDNA 5', mRNA sequence [CN232510]	1.71111	2.52349	2.20978	1.9884	CN232510
A_87_P012981		Gallus gallus finished cDNA, clone ChEST612o15. [CR406131]	1.73926	2.53635	2.13338	1.85274	CR406131
A_87_P054881	CRABP1	Gallus gallus cellular retinoic acid binding protein 1 (CRABP1), mRNA [NM_001030539]	1.2524	2.41868	2.4428	2.21776	NM_001030539
A_87_P036307	FAM46A	Gallus gallus family with sequence similarity 46, member A (FAM46A), mRNA [NM_001031085]	1.4477	2.05596	2.40247	2.31545	NM_001031085
A_87_P098766	LRP11	low density lipoprotein receptor-related protein 11 [Source:HGNC Symbol;Acc:16936] [ENSGALT00000031799]	1.45434	2.29079	2.31827	2.39689	BU453387
A_87_P054926	TPM2	Gallus gallus tropomyosin 2 (beta) (TPM2), mRNA [NM_205446]	1.46351	2.14423	2.60357	2.43203	NM_205446
A_87_P017462		Gallus gallus finished cDNA, clone ChEST654e22. [CR354224]	1.47985	2.11288	2.56898	2.5774	CR354224
A_87_P161498	LGI2	Gallus gallus leucine-rich repeat LGI family, member 2 (LGI2), mRNA [NM_001257316]	2.03281	3.31364	3.07875	3.50147	NM_001257316
A_87_P078986		Uncharacterized protein [Source:UniProtKB/TrEMBL;Acc:E1C283] [ENSGALT00000009829]	2.10915	3.68621	3.28595	3.40542	BX950367
A_87_P022913	REEP5	Gallus gallus finished cDNA, clone ChEST422h23. [BX933699]	2.69568	2.96044	3.19632	3.4692	BX933699
A_87_P098071		Uncharacterized protein [Source:UniProtKB/TrEMBL;Acc:E1C6E9] [ENSGALT00000016352]	2.52873	3.47474	3.57207	3.15546	DR430769
A_87_P123313	CLEC2D	Gallus gallus finished cDNA, clone ChEST196i11. [CR388850]	2.31727	3.25424	1.94566	3.46395	CR388850
A_87_P065831		Uncharacterized protein [Source:UniProtKB/TrEMBL;Acc:F1P4H5] [ENSGALT00000006557]	2.18921	2.49516	2.41359	3.1828	CR406415
A_87_P021666		Gallus gallus finished cDNA, clone ChEST331a7. [BX950357]	2.51575	2.98463	2.39079	3.20718	BX950357
A_87_P013487		Uncharacterized protein [Source:UniProtKB/TrEMBL;Acc:F1NBV4] [ENSGALT00000004821]	2.52722	2.67052	2.60925	3.50603	CR391396
A_87_P075601	B2M	Gallus gallus beta-2-microglobulin (B2M), mRNA [NM_001001750]	2.20014	2.20705	3.42966	2.98558	NM_001001750
A_87_P130368	B2M	Gallus gallus beta-2-microglobulin (B2M), mRNA [NM_001001750]	2.33725	2.28647	3.39845	2.99547	NM_001001750
A_87_P130913	B2M	Beta-2-microglobulin [Source:UniProtKB/Swiss-Prot;Acc:P21611] [ENSGALT00000040249]	2.27585	2.16363	3.1942	2.99196	M84767
A_87_P075591	B2M	Beta-2-microglobulin [Source:UniProtKB/Swiss-Prot;Acc:P21611] [ENSGALT00000040255]	2.29894	2.12408	3.18154	2.89911	M84767
A_87_P295988	ENAH	Gallus gallus finished cDNA, clone ChEST21a24. [CR733294]	2.26482	2.68522	2.79282	2.82381	CR733294
A_87_P015118		Gallus gallus finished cDNA, clone ChEST756l8. [CR388957]	1.98188	2.6733	2.9478	2.8114	CR388957
A_87_P010766	ENAH	Gallus gallus finished cDNA, clone ChEST21a24. [CR733294]	2.13388	2.62034	3.03417	3.11338	CR733294
A_87_P147438		603410318F1 CSEQCHN24 Gallus gallus cDNA clone ChEST326d6 5', mRNA sequence [BU235271]	2.1519	2.50315	2.79017	3.37708	BU235271
A_87_P015055		Gallus gallus finished cDNA, clone ChEST839l5. [CR389065]	2.33112	2.22802	2.9244	3.10242	CR389065
A_87_P123773	AUH	Gallus gallus finished cDNA, clone ChEST252j15. [CR389254]	2.7136	2.52033	2.74645	2.44382	CR389254
A_87_P011110		Gallus gallus finished cDNA, clone ChEST645n15. [CR524142]	2.29992	2.3654	2.53517	2.61014	CR524142
A_87_P056636	FANCA	Gallus gallus Fanconi anemia, complementation group A (FANCA), mRNA [NM_001134359]	2.77403	1.83949	2.91432	2.88974	NM_001134359
A_87_P112318		Gallus gallus BFw-06 mRNA for MHC class I antigen, complete cds. [AB178596]	2.61146	1.96125	3.07817	2.72935	AB178596
A_87_P285798	MYH1	Gallus gallus myosin, heavy chain 1, skeletal muscle, adult (MYH1), mRNA [NM_001013396]	1.27468	2.02381	2.97234	2.27293	NM_001013396
A_87_P176213	SLC15A2	Uncharacterized protein [Source:UniProtKB/TrEMBL;Acc:E1BUT2] [ENSGALT00000019075]	1.4111	2.08347	2.95203	2.11323	XM_422093
A_87_P220713	PROSER1	proline and serine rich 1 [Source:HGNC Symbol;Acc:20291] [ENSGALT00000027527]	1.44708	2.26556	3.32131	1.74373	XM_417085
A_87_P153603		Rep: Coiled-coil domain-containing protein 46. - Gallus gallus, partial (95%) [TC440494]	1.43704	2.21364	3.08798	1.79611
A_87_P010551	HEMGN	hemogen [Source:HGNC Symbol;Acc:17509] [ENSGALT00000037562]	1.41056	1.31448	3.61923	2.47347	BX276514
A_87_P096206	ATP8A1	ATPase, aminophospholipid transporter (APLT), class I, type 8A, member 1 [Source:HGNC Symbol;Acc:13531] [ENSGALT00000023022]	1.21067	1.53167	3.21472	2.51621	CO763296
A_87_P035830	TAP2	Gallus gallus transporter 2, ATP-binding cassette, sub-family B (MDR/TAP) (TAP2), mRNA [NM_001099357]	1.57381	1.69596	3.08149	2.55296	NM_001099357
A_87_P017440		Gallus gallus finished cDNA, clone ChEST294n4. [CR354259]	1.42592	1.68242	3.23039	2.38251	CR354259
A_87_P091555	IFNA3	Gallus gallus interferon (IFNA3), mRNA [NM_205427]	1.91598	2.05263	2.61628	1.61194	NM_205427
A_87_P055791	GIP	Gallus gallus gastric inhibitory polypeptide (GIP), mRNA [NM_001080104]	1.82507	1.80782	2.50055	1.5567	NM_001080104
A_87_P085566	TC2N	tandem C2 domains, nuclear [Source:HGNC Symbol;Acc:19859] [ENSGALT00000017475]	1.81444	1.94256	2.48619	1.58423	XM_421322
A_87_P108858	SLC19A2	solute carrier family 19 (thiamine transporter), member 2 [Source:HGNC Symbol;Acc:10938] [ENSGALT00000024560]	1.41609	2.00469	2.46925	1.39876	XM_425529
A_87_P004886	LOC769517	603409402F1 CSEQCHN24 Gallus gallus cDNA clone ChEST324c2 5', mRNA sequence [BU236750]	1.64336	2.10606	2.1658	1.47866	BU236750
A_87_P030469		603613083F1 CSEQCHN56 Gallus gallus cDNA clone ChEST605f21 5', mRNA sequence [BU295424]	1.7411	1.98302	2.30089	1.56082	BU295424
A_87_P051381	HOXA6	Gallus gallus homeobox A6 (HOXA6), mRNA [NM_001030987]	1.43344	1.24914	2.0219	1.78341	NM_001030987
A_87_P011984		Gallus gallus finished cDNA, clone ChEST401p6. [CR522902]	1.18097	1.32974	2.27029	1.78852	CR522902
A_87_P059656	IFNA3	Gallus gallus interferon (IFNA3), mRNA [NM_205427]	1.30394	1.36618	2.23023	1.53525	NM_205427
A_87_P219178		603412468F1 CSEQCHN24 Gallus gallus cDNA clone ChEST331h17 5', mRNA sequence [BU232446]	1.35579	1.45995	2.22042	1.64359	BU232446
A_87_P024462		Gallus gallus finished cDNA, clone ChEST985n16. [BX930055]	1.3853	1.46957	2.4043	1.45437	BX930055
A_87_P178628		Rep: Cytochrome c oxidase subunit 2 - Canis aureus (Golden jackal), partial (6%) [TC402153]	1.32256	1.48238	2.56541	1.99648	XM_418249
A_87_P011873		Gallus gallus finished cDNA, clone ChEST564p2. [CR523051]	1.51015	1.49526	2.44099	1.84872	CR523051
A_87_P037234	LY75	Gallus gallus lymphocyte antigen 75 (LY75), mRNA [NM_001037836]	1.23358	1.61463	2.12737	1.77693	NM_001037836
A_87_P117928	SYNPR	Gallus gallus synaptoporin (SYNPR), mRNA [NM_205394]	1.31806	1.65913	2.17439	1.718	NM_205394
A_87_P182513		Rep: 50S ribosomal protein L15 - Methanosaeta thermophila (strain DSM 6194 / PT) (Methanothrixthermophila (strain DSM 6194 / PT)), partial (10%) [TC433518]	1.16196	1.74027	2.05955	1.71484
A_87_P096776		receptor accessory protein 1 [Source:HGNC Symbol;Acc:25786] [ENSGALT00000025455]	1.313	1.78374	2.05215	1.61075	BX931996
A_87_P214503	ARPP21	cAMP-regulated phosphoprotein, 21kDa [Source:HGNC Symbol;Acc:16968] [ENSGALT00000019676]	1.19787	1.90288	2.0963	1.88359	XM_426019
A_87_P020349	CLSTN3	calsyntenin 3 [Source:HGNC Symbol;Acc:18371] [ENSGALT00000023646]	1.28229	1.95516	2.09112	1.79927	XM_416520
A_87_P015825	PPP1R14C	Gallus gallus finished cDNA, clone ChEST19a14. [CR387421]	1.26304	1.78827	2.03401	1.96097	CR387421
A_87_P069471		Uncharacterized protein [Source:UniProtKB/TrEMBL;Acc:F1P083] [ENSGALT00000038631]	1.44934	1.83268	2.26372	1.87668
A_87_P095516	CDS1	Phosphatidate cytidylyltransferase [Source:UniProtKB/TrEMBL;Acc:F1NYE6] [ENSGALT00000018315]	1.59551	1.59261	2.0309	1.70224	XM_420571
A_87_P014239		Gallus gallus finished cDNA, clone ChEST234p17. [CR390310]	1.45583	1.56159	2.01309	1.69352	CR390310
A_87_P032024	KIF5C	Uncharacterized protein [Source:UniProtKB/TrEMBL;Acc:F1N945] [ENSGALT00000020366]	1.45905	1.43245	2.0758	1.89803	XM_422155
A_87_P066961	MYH6	Gallus gallus myosin, heavy chain 6, cardiac muscle, alpha (MYH6), mRNA [NM_001013397]	1.43869	1.48585	2.09472	1.85162	NM_001013397
A_87_P015250		regulating synaptic membrane exocytosis 2 [Source:HGNC Symbol;Acc:17283] [ENSGALT00000025900]	1.43134	1.56535	2.13565	1.80974	CR388769
A_87_P098906	LOC769878	Uncharacterized protein [Source:UniProtKB/TrEMBL;Acc:E1BSB1] [ENSGALT00000022342]	1.41924	1.49865	2.14718	1.72899	XM_001233192
A_87_P012359		Gallus gallus finished cDNA, clone ChEST914e18. [CR407022]	1.46732	1.50836	2.14076	1.75964	CR407022
A_87_P012579	DAPK2	Gallus gallus finished cDNA, clone ChEST982h9. [CR406719]	1.50104	1.5134	1.93772	2.09104	CR406719
A_87_P110183	PPP2R3B	protein phosphatase 2, regulatory subunit B'', beta [Source:HGNC Symbol;Acc:13417] [ENSGALT00000026955]	1.53521	1.60632	1.88224	2.09558	BX929884
A_87_P062206	CALR3	Uncharacterized protein [Source:UniProtKB/TrEMBL;Acc:F1P2G1] [ENSGALT00000006232]	1.56977	1.66093	2.06414	2.05117	DR420136
A_87_P012132		Gallus gallus finished cDNA, clone ChEST809i5. [CR407349]	1.619	1.57944	2.02681	1.95354	CR407349
A_87_P033552		unc-45 homolog B (C. elegans) [Source:HGNC Symbol;Acc:14304] [ENSGALT00000040142]	1.16517	1.34862	2.43879	2.97251	BU106749
A_87_P012988		Gallus gallus finished cDNA, clone ChEST962j8. [CR406121]	1.16274	1.45542	2.76879	2.84592	CR406121
A_87_P117348		Gallus gallus finished cDNA, clone ChEST952a22. [BX935231]	1.35637	1.50747	2.83369	2.86081	BX935231
A_87_P060316		Uncharacterized protein [Source:UniProtKB/TrEMBL;Acc:E1BZZ5] [ENSGALT00000028239]	1.36809	1.49628	2.78433	2.77824
A_87_P016805	SLC25A29	Gallus gallus finished cDNA, clone ChEST155c1. [CR385952]	1.38654	1.70178	2.59965	2.61126	CR385952
A_87_P036455	TRAF5	Gallus gallus TNF receptor-associated factor 5 (TRAF5), mRNA [NM_204219]	1.3221	1.67203	2.5767	2.48964	NM_204219
A_87_P060281		Uncharacterized protein [Source:UniProtKB/TrEMBL;Acc:F1N8J5] [ENSGALT00000028378]	1.27204	1.48483	2.54899	2.54924	XM_003643213
A_87_P174308		Rep: Transmembrane protein 168 - Homo sapiens (Human), complete [TC389618]	1.26433	1.42998	2.59587	2.44913	XM_416021
A_87_P060286	YFV	Uncharacterized protein [Source:UniProtKB/TrEMBL;Acc:F1NKF8] [ENSGALT00000041152]	1.22513	1.42358	2.66633	2.63095	XM_003642244
A_87_P037531	TAPBP	Gallus gallus TAP binding protein (tapasin) (TAPBP), transcript variant 1, mRNA [NM_001034816]	1.27249	1.49703	2.74355	2.74589	NM_001034816
A_87_P116668		Gallus gallus finished cDNA, clone ChEST45o20. [BX934326]	1.26044	1.51851	2.68588	2.68032	BX934326
A_87_P060011		Gallus gallus finished cDNA, clone ChEST952a22. [BX935231]	1.3427	1.43625	2.76358	2.65449	BX935231
A_87_P060308	YFV	Gallus gallus MHC class I antigen (YFV), mRNA [NM_001030675]	1.31373	1.47918	2.59625	2.7058	NM_001030675
A_87_P305358		GB	1.42643	1.49029	2.55656	2.73822
A_87_P057356	MYOM1	Gallus gallus myomesin 1, 185kDa (MYOM1), mRNA [NM_204959]	1.28427	1.65061	2.24788	2.49736	NM_204959
A_87_P111883	PAK1	Gallus gallus p21 protein (Cdc42/Rac)-activated kinase 1 (PAK1), mRNA [NM_001162372]	1.42417	1.82097	2.37588	2.45868	NM_001162372
A_87_P024721	AKAP7	Gallus gallus finished cDNA, clone ChEST183c19. [BX929434]	1.65262	1.61542	2.33705	2.24711	BX929434
A_87_P061331	DUSP26	dual specificity phosphatase 26 (putative) [Source:HGNC Symbol;Acc:28161] [ENSGALT00000002495]	1.43327	1.62331	2.42442	2.16864	BX931136
A_87_P057471	MR1	Gallus gallus major histocompatibility complex, class I-related (MR1), mRNA [NM_001080867]	1.50005	1.50867	2.51266	2.2019	NM_001080867
A_87_P009462	IRF8	Gallus gallus interferon regulatory factor 8 (IRF8), mRNA [NM_205416]	1.45625	1.53854	2.43727	2.37109	NM_205416
A_87_P060312	YFV	Gallus gallus MHC class I antigen (YFV), mRNA [NM_001030675]	1.54886	1.57018	2.45034	2.3601	NM_001030675
A_87_P060128		Uncharacterized protein [Source:UniProtKB/TrEMBL;Acc:F1NED2] [ENSGALT00000009998]	1.50292	1.55241	2.49829	2.39527	AY257167
A_87_P075771		stomatin (EPB72)-like 1 [Source:HGNC Symbol;Acc:14560] [ENSGALT00000002226]	1.15154	1.34231	2.81585	2.30771	CR354349
A_87_P037179	NCOA7	Gallus gallus nuclear receptor coactivator 7 (NCOA7), mRNA [NM_001012878]	1.27622	1.21272	2.43714	2.34941	NM_001012878
A_87_P246858		Rep: Transmembrane protein 168 - Homo sapiens (Human), complete [TC389618]	1.20679	1.39429	2.49165	2.20623	XM_416021
A_87_P031474		Rep: Transmembrane protein 168 - Homo sapiens (Human), complete [TC389618]	1.33013	1.34564	2.39545	2.21339	XM_416021
A_87_P133563	ADC	Uncharacterized protein [Source:UniProtKB/TrEMBL;Acc:E1C5E7] [ENSGALT00000005718]	1.85462	1.48296	3.07769	2.10421	BU472679
A_87_P025660	ADC	Uncharacterized protein [Source:UniProtKB/TrEMBL;Acc:E1C5E7] [ENSGALT00000005718]	1.9132	1.45346	2.76343	2.00098	BU472679
A_87_P130123	CLIP1	Gallus gallus CAP-GLY domain containing linker protein 1 (CLIP1), mRNA [NM_204942]	1.84001	1.38752	2.5107	1.95964	NM_204942
A_87_P023914	ICA1	islet cell autoantigen 1, 69kDa [Source:HGNC Symbol;Acc:5343] [ENSGALT00000017422]	1.83127	1.88688	2.34033	2.34746	BX931477
A_87_P250898	ICA1	islet cell autoantigen 1, 69kDa [Source:HGNC Symbol;Acc:5343] [ENSGALT00000017422]	1.86527	1.91294	2.3694	2.27684	BX931477
A_87_P092011	PDE4D	phosphodiesterase 4D, cAMP-specific [Source:HGNC Symbol;Acc:8783] [ENSGALT00000023751]	1.70336	2.07273	2.364	2.18322	CR524345
A_87_P165303	STYK1	Gallus gallus finished cDNA, clone ChEST494c16. [BX932626]	1.73934	1.91661	2.53625	2.14915	BX932626
A_87_P326657		Rep: UL49 - Cercopithecine herpesvirus 16, partial (8%) [TC399732]	1.65835	2.21426	2.62913	2.16883	XM_429828
A_87_P083111	LCT	Gallus gallus lactase (LCT), mRNA [NM_001111346]	1.48774	1.86531	2.44804	2.07103	NM_001111346
A_87_P261693		WLB074G07.ab1 WLtestis Gallus gallus cDNA 5', mRNA sequence [CN232510]	1.63639	1.83358	2.49966	2.0193	CN232510
A_87_P133108	LOC768350	Gallus gallus MHC-like class I Y (LOC768350), mRNA [NM_001184719]	1.747	1.82905	2.80162	2.52275	NM_001184719
A_87_P060026	YFV	Gallus gallus MHC class I antigen (YFV), mRNA [NM_001030675]	1.63513	1.59582	2.53585	2.34429	NM_001030675
A_87_P140768	LOC768350	Gallus gallus MHC-like class I Y (LOC768350), mRNA [NM_001184719]	1.73019	1.58548	2.66403	2.44814	NM_001184719
A_87_P051006	YFV	Gallus gallus MHC class I antigen (YFV), mRNA [NM_001030675]	1.69091	1.59763	2.70372	2.36948	NM_001030675
A_87_P014507		Gallus gallus finished cDNA, clone ChEST272n20. [CR389902]	1.815	1.7609	2.54945	2.39135	CR389902
A_87_P009419	DCX	Gallus gallus 18C15 mRNA, complete cds. [L77700]	1.17684	2.81579	1.41728	1.19756	L77700
A_87_P012994		Gallus gallus finished cDNA, clone ChEST967g22. [CR406113]	1.19996	2.89471	1.4608	1.30105	CR406113
A_87_P053176	ID1	Gallus gallus inhibitor of DNA binding 1, dominant negative helix-loop-helix protein (ID1), mRNA [NM_204590]	1.15587	2.64106	1.93929	1.55584	NM_204590
A_87_P014709	TMEM215	Gallus gallus finished cDNA, clone ChEST861c13. [CR389608]	1.19249	2.61934	2.02239	1.60621	CR389608
A_87_P004341	EMILIN2	elastin microfibril interfacer 2 [Source:HGNC Symbol;Acc:19881] [ENSGALT00000023921]	1.33344	2.41633	1.51087	1.859	XM_419145
A_87_P093466		Uncharacterized protein [Source:UniProtKB/TrEMBL;Acc:E1C1A4] [ENSGALT00000003649]	1.17362	2.73226	1.70511	1.87118	XM_429201
A_87_P148993		Rep: Gamma-glutamyltransferase 4 precursor (EC 2.3.2.2) (Gamma- glutamyltranspeptidase 4) (Gamma-glutamyltransferase-like 3) (Gamma- glutamyltransferase-like 5) [Contains: Gamma-glutamyltransferase 4 heavy chain; Gamma-glutamyltransferase 4 light chain]. - Gallus gallus, partial (98%) [TC399566]	1.10881	2.18002	1.75818	1.1386	XM_417308
A_87_P223803	LMO3	LIM domain only 3 (rhombotin-like 2) [Source:HGNC Symbol;Acc:6643] [ENSGALT00000009596]	1.34144	2.12473	1.95701	1.54526	CR406209
A_87_P035058	WNT5B	Gallus gallus wingless-type MMTV integration site family, member 5B (WNT5B), mRNA [NM_001037269]	1.37999	2.14616	1.81369	1.57034	NM_001037269
A_87_P037588	TMEM121	Gallus gallus transmembrane protein 121 (TMEM121), mRNA [NM_204539]	1.17201	2.34922	1.79338	1.52343	NM_204539
A_87_P016920		Gallus gallus finished cDNA, clone ChEST62e11. [CR385792]	1.36397	2.26129	1.631	1.51065	CR385792
A_87_P093326	TMEM215	transmembrane protein 215 [Source:HGNC Symbol;Acc:33816] [ENSGALT00000025406]	1.14823	2.4035	1.50341	1.37303	CR389608
A_87_P121703		Gallus gallus finished cDNA, clone ChEST129g10. [CR386268]	1.34195	2.28143	1.31123	1.3335	CR386268
A_87_P097396	ISM1	isthmin 1 homolog (zebrafish) [Source:HGNC Symbol;Acc:16213] [ENSGALT00000014720]	1.49428	2.03816	1.58556	1.45992	CR353215
A_87_P018232		Gallus gallus finished cDNA, clone ChEST538e18. [CR352993]	1.29783	2.01301	1.5825	1.45637	CR352993
A_87_P013426		Gallus gallus finished cDNA, clone ChEST762h15. [CR391483]	1.41546	2.11668	1.477	1.31779	CR391483
A_87_P012666		Gallus gallus finished cDNA, clone ChEST655d5. [CR406608]	1.72435	2.74729	1.37554	1.77737	CR406608
A_87_P305748	LOC771646	PREDICTED: Gallus gallus uncharacterized LOC771646 (LOC771646), mRNA [XM_001234901]	1.56436	2.57999	1.57381	1.66128	XM_001234901
A_87_P161883		603496215F1 CSEQCHN64 Gallus gallus cDNA clone ChEST406m4 5', mRNA sequence [BU328025]	1.51733	2.36056	1.64916	1.58786	BU328025
A_87_P012194		Gallus gallus finished cDNA, clone ChEST1030f24. [CR407258]	1.63285	2.31136	1.67072	1.60264	CR407258
A_87_P022770		Uncharacterized protein [Source:UniProtKB/TrEMBL;Acc:E1BU76] [ENSGALT00000035369]	1.71114	2.2314	1.83808	1.46247	BX934029
A_87_P033895		Rep: UPF0353 protein ML1808 - Mycobacterium leprae, partial (5%) [TC434529]	1.84431	2.26566	1.74817	1.37092
A_87_P038033	EDN3	Endothelin 3Uncharacterized protein [Source:UniProtKB/TrEMBL;Acc:Q3MU75] [ENSGALT00000039060]	1.66028	2.06156	1.57189	1.45988	AB235921
A_87_P080076	TMEM26	Gallus gallus transmembrane protein 26 (TMEM26), mRNA [NM_001199598]	1.65927	2.18171	1.63052	1.54829	NM_001199598
A_87_P016643		Gallus gallus finished cDNA, clone ChEST247n4. [CR386205]	1.58128	2.1524	1.39335	1.46489	CR386205
A_87_P275683	TMEM26	Gallus gallus transmembrane protein 26 (TMEM26), mRNA [NM_001199598]	1.79383	2.24515	1.54055	1.46469	NM_001199598
A_87_P024596		sperm associated antigen 17 [Source:HGNC Symbol;Acc:26620] [ENSGALT00000023847]	1.8706	2.16151	1.39777	1.49076	BX929770
A_87_P017224	DPEP1	dipeptidase 1 (renal) [Source:HGNC Symbol;Acc:3002] [ENSGALT00000009970]	1.49675	2.3746	2.08343	1.71326	CR385278
A_87_P028302	TMEM182	transmembrane protein 182 [Source:HGNC Symbol;Acc:26391] [ENSGALT00000027112]	1.66292	2.27277	2.29594	1.76391	DR427456
A_87_P038051	ZP2	Gallus gallus zona pellucida glycoprotein 2 (sperm receptor) (ZP2), mRNA [NM_001039098]	1.4766	2.18833	2.26742	1.7743	NM_001039098
A_87_P104203	CHST9	carbohydrate (N-acetylgalactosamine 4-0) sulfotransferase 9 [Source:HGNC Symbol;Acc:19898] [ENSGALT00000036808]	1.63912	2.36459	2.05843	1.97585	BU338092
A_87_P126888		Gallus gallus finished cDNA, clone ChEST40f12. [CR406949]	1.63572	2.21962	2.23493	1.99115	CR406949
A_87_P011626		Gallus gallus finished cDNA, clone ChEST688g9. [CR523415]	1.5578	2.1332	2.00159	2.05658	CR523415
A_87_P078511		leucine rich repeat containing 52 [Source:HGNC Symbol;Acc:32156] [ENSGALT00000005451]	1.42306	2.24043	1.74415	1.93195	BX262529
A_87_P021658		Gallus gallus finished cDNA, clone ChEST330l8. [BX950367]	1.42744	2.15173	1.76526	1.86106	BX950367
A_87_P066681		Uncharacterized protein [Source:UniProtKB/TrEMBL;Acc:F1NVE7] [ENSGALT00000034819]	1.63432	2.25431	1.89728	1.84496	CR406872
A_87_P011089		Gallus gallus finished cDNA, clone ChEST905o6. [CR524164]	1.43193	2.05292	1.72944	1.71283	CR524164
A_87_P011083		Gallus gallus finished cDNA, clone ChEST769m7. [CR524171]	1.49517	2.03816	1.79646	1.60269	CR524171
A_87_P023573	TMEM26	Gallus gallus transmembrane protein 26 (TMEM26), mRNA [NM_001199598]	1.58486	2.14411	1.68485	1.67795	NM_001199598
A_87_P186988		Uncharacterized protein [Source:UniProtKB/TrEMBL;Acc:F1NVE7] [ENSGALT00000034819]	1.72402	2.12692	1.75895	1.74924	CR406872
A_87_P057256	B-MA2	Gallus gallus B locus M beta chain 2 (B-MA2), mRNA [NM_001135166]	1.21264	1.8317	2.11588	2.17248	NM_001135166
A_87_P119888		Gallus gallus finished cDNA, clone ChEST55i12. [CR353596]	1.23828	1.99344	2.03592	2.29452	CR353596
A_87_P008764	CASQ2	Gallus gallus calsequestrin 2 (cardiac muscle) (CASQ2), nuclear gene encoding mitochondrial protein, mRNA [NM_204526]	1.40914	1.83835	2.22895	2.11534	NM_204526
A_87_P118838		Gallus gallus finished cDNA, clone ChEST78f15. [CR352390]	1.38182	2.00572	2.31681	2.12727	CR352390
A_87_P193903	OLFML3	Gallus gallus olfactomedin-like 3 (OLFML3), mRNA [NM_001040018]	1.32493	2.15	1.82752	2.1099	NM_001040018
A_87_P114838		Gallus gallus finished cDNA, clone ChEST410o12. [BX932065]	1.26421	2.02394	1.74383	2.25484	BX932065
A_87_P084541	EXT2	Gallus gallus exostosin 2 (EXT2), mRNA [NM_001031349]	1.53391	1.8278	1.91163	2.03051	NM_001031349
A_87_P146698	LRP11	low density lipoprotein receptor-related protein 11 [Source:HGNC Symbol;Acc:16936] [ENSGALT00000031799]	1.48304	1.96338	1.94367	2.11706	XM_419668
A_87_P033130		603109355F1 CSEQCHN04 Gallus gallus cDNA clone ChEST53n14 5', mRNA sequence [BU213140]	1.54952	1.95602	2.03886	2.04876	BU213140
A_87_P200023	MCM6	Gallus gallus minichromosome maintenance complex component 6 (MCM6), mRNA [NM_001006527]	1.41423	1.86858	1.74288	2.00461	NM_001006527
A_87_P023534	RAD52	Gallus gallus RAD52 homolog (S. cerevisiae) (RAD52), transcript variant 2, mRNA [NM_001167758]	1.49974	1.90663	1.75339	2.06018	NM_001167758
A_87_P025609		gPGC_EST01219 Embryonic gonadal PGC cDNA Library Gallus gallus cDNA 5', mRNA sequence [DR411377]	1.57338	1.9316	1.7693	2.16574	DR411377
A_87_P009202	GLUL	Gallus gallus glutamate-ammonia ligase (GLUL), mRNA [NM_205493]	1.50584	1.78417	1.83098	2.22398	NM_205493
A_87_P012624		Gallus gallus finished cDNA, clone ChEST766o19. [CR406664]	1.58477	1.79697	1.90102	2.21822	CR406664
A_87_P022268	ABCC6	Gallus gallus finished cDNA, clone ChEST70i22. [BX935097]	1.57798	1.84058	1.64255	2.2745	BX935097
A_87_P017700	FN1	Gallus gallus finished cDNA, clone ChEST217o24. [CR353830]	1.6445	1.75549	1.68244	2.23161	CR353830
A_87_P128243	TGFB3	Gallus gallus transforming growth factor, beta 3 (TGFB3), mRNA [NM_205454]	1.58374	1.74902	1.57976	2.13398	NM_205454
A_87_P016601		Gallus gallus finished cDNA, clone ChEST128a14. [CR386261]	1.57098	1.84322	1.63954	2.1483	CR386261
A_87_P011368		Gallus gallus finished cDNA, clone ChEST722f15. [CR523791]	1.71128	1.85377	1.45114	2.24091	CR523791
A_87_P009297	CNTF	Gallus gallus ciliary neurotrophic factor (CNTF), mRNA [NM_205492]	2.04724	1.94972	1.65959	2.34077	NM_205492
A_87_P075236	ZFPM1	zinc finger protein, multitype 1 [Source:HGNC Symbol;Acc:19762] [ENSGALT00000009844]	1.89269	1.81383	1.78235	2.40136	XM_414197
A_87_P016369		Gallus gallus finished cDNA, clone ChEST291p9. [CR386588]	1.9288	1.826	1.4473	2.50463	CR386588
A_87_P013094		Gallus gallus finished cDNA, clone ChEST703i13. [CR405945]	2.00617	1.90502	1.35662	2.03555	CR405945
A_87_P102189		Uncharacterized protein [Source:UniProtKB/TrEMBL;Acc:E1C5H2] [ENSGALT00000037637]	1.76893	1.63662	1.42732	2.00519	BX931273
A_87_P110113		G protein-coupled receptor 143 [Source:HGNC Symbol;Acc:20145] [ENSGALT00000026816]	1.89949	1.70962	1.6438	2.00408	BX950829
A_87_P122263	CNTF	Gallus gallus ciliary neurotrophic factor (CNTF), mRNA [NM_205492]	2.08679	2.17979	1.72987	2.21959	NM_205492
A_87_P105543	TUBAL3	Uncharacterized protein [Source:UniProtKB/TrEMBL;Acc:F1P3N4] [ENSGALT00000040237]	1.98921	2.26808	2.01527	2.17646	BX935067
A_87_P100991		deleted in lung and esophageal cancer 1 [Source:HGNC Symbol;Acc:2899] [ENSGALT00000009358]	2.02605	2.22751	2.06852	2.26547
A_87_P073731	SYN2	synapsin I [Source:HGNC Symbol;Acc:11494] [ENSGALT00000007945]	1.76535	2.11541	1.84667	1.98477	BX933935
A_87_P086221	TMX1	thioredoxin-related transmembrane protein 1 [Source:HGNC Symbol;Acc:15487] [ENSGALT00000032441]	1.90258	2.11663	1.82553	1.92121
A_87_P008988		Chicken messenger RNA fragment for fibronectin (probably a cloning artifact; inverted repeats are found). [V00403]	1.92561	1.94865	2.02486	1.95026	V00403
A_87_P015958		Gallus gallus finished cDNA, clone ChEST445p9. [CR387234]	1.67155	1.89626	2.11762	2.21159	CR387234
A_87_P060561	HINTW	Gallus gallus histidine triad nucleotide binding protein W (HINTW), mRNA [NM_204688]	1.82501	1.80209	2.00768	2.01683	NM_204688
A_87_P009787	WNT11	Gallus gallus wingless-type MMTV integration site family, member 11 (WNT11), mRNA [NM_204784]	1.76069	1.79615	2.01523	2.14904	NM_204784
A_87_P181703		Rep: pleckstrin homology domain containing, family Q member 1 - Gallus gallus, partial (33%) [TC416062]	1.79936	1.91007	2.10765	2.07656
A_87_P060566	HINTW	Gallus gallus histidine triad nucleotide binding protein W (HINTW), mRNA [NM_204688]	1.87319	1.7427	1.82062	2.23241	NM_204688
A_87_P058761	HINTW	Gallus gallus histidine triad nucleotide binding protein W (HINTW), mRNA [NM_204688]	1.81514	1.69456	1.85648	2.14666	NM_204688
A_87_P267478	WNT11	Gallus gallus wingless-type MMTV integration site family, member 11 (WNT11), mRNA [NM_204784]	1.73893	1.77375	1.81557	2.15483	NM_204784
A_87_P119668	DHCR7	Gallus gallus finished cDNA, clone ChEST341e13. [CR353306]	1.62176	1.71383	1.97227	2.21545	CR353306
A_87_P105043		regulating synaptic membrane exocytosis 2 [Source:HGNC Symbol;Acc:17283] [ENSGALT00000025900]	1.70427	1.66329	1.98558	2.10041	BU114060
A_87_P149878	SDC1	PREDICTED: Gallus gallus syndecan 1 (SDC1), mRNA [XM_419972]	2.28189	1.62568	1.88196	2.32762	XM_419972
A_87_P309973		Gallus gallus finished cDNA, clone ChEST5m22. [BX934068]	2.16908	1.67107	2.09809	2.22597	BX934068
A_87_P012815	ERCC6L	excision repair cross-complementing rodent repair deficiency, complementation group 6-like [Source:HGNC Symbol;Acc:20794] [ENSGALT00000006172]	1.22176	1.82027	1.65227	2.55472	CR406382
A_87_P254663	HSPB8	Uncharacterized protein [Source:UniProtKB/TrEMBL;Acc:E1C6V0] [ENSGALT00000011938]	1.1869	1.61185	1.72397	2.68499	DR427573
A_87_P257618	C24H11orf52	PREDICTED: Gallus gallus chromosome 24 open reading frame, human C11orf52 (C24H11orf52), mRNA [XM_001234250]	1.34246	1.65061	1.86892	2.3498	XM_001234250
A_87_P031517	C24H11orf52	PREDICTED: Gallus gallus chromosome 24 open reading frame, human C11orf52 (C24H11orf52), mRNA [XM_001234250]	1.34203	1.58429	1.86193	2.29206	XM_001234250
A_87_P224543	FN1	Gallus gallus fibronectin 1 (FN1), mRNA [NM_001198712]	1.34825	1.84541	1.91914	2.221	NM_001198712
A_87_P116283	FN1	Gallus gallus fibronectin 1 (FN1), mRNA [NM_001198712]	1.32955	1.82322	1.77716	2.23978	NM_001198712
A_87_P121828	LOC422442	Uncharacterized protein [Source:UniProtKB/TrEMBL;Acc:E1C5U2] [ENSGALT00000015929]	1.50584	1.77188	1.67597	2.45792	CR386458
A_87_P077336	GRK7	Uncharacterized protein [Source:UniProtKB/TrEMBL;Acc:E1C4P5] [ENSGALT00000004430]	1.47265	1.67568	1.91362	2.37869	XM_426681
A_87_P081771	FN1	Gallus gallus fibronectin 1 (FN1), mRNA [NM_001198712]	1.41701	1.7182	1.93812	2.44908	NM_001198712
A_87_P073736	TIMP4	TIMP metallopeptidase inhibitor 4 [Source:HGNC Symbol;Acc:11823] [ENSGALT00000007969]	1.46168	1.77569	1.96071	2.50193	XM_001232058
A_87_P023187	KIF15	Uncharacterized protein [Source:UniProtKB/TrEMBL;Acc:E1BXH4] [ENSGALT00000019424]	1.27066	1.94843	1.567	2.35983	BX933127
A_87_P165648		Rep: Desmoglein-2 precursor (HDGC). - Gallus gallus, partial (92%) [TC392720]	1.36378	1.86594	1.48518	2.39407
A_87_P163878	EMILIN2	elastin microfibril interfacer 2 [Source:HGNC Symbol;Acc:19881] [ENSGALT00000023921]	1.35503	2.18297	1.6135	2.51927	XM_419145
A_87_P068566		Uncharacterized protein [Source:UniProtKB/TrEMBL;Acc:F1NBJ7] [ENSGALT00000004499]	1.33629	1.92693	1.82433	2.48379	XM_415428
A_87_P120893	DLGAP5	Gallus gallus finished cDNA, clone ChEST618o13. [CR385413]	1.44374	2.10803	1.81057	2.51585	CR385413
A_87_P023679		Gallus gallus finished cDNA, clone ChEST313a7. [BX932042]	1.42699	2.01218	1.67726	2.60764	BX932042
A_87_P024148		Gallus gallus finished cDNA, clone ChEST970o3. [BX930931]	1.47542	1.95022	1.78191	2.64612	BX930931
A_87_P035698	EIF4E3	eukaryotic translation initiation factor 4E member 3 [Source:RefSeq peptide;Acc:NP_001025773] [ENSGALT00000012621]	1.08416	1.25286	2.08148	2.40396	AJ851543
A_87_P024739	FILIP1	filamin A interacting protein 1 [Source:HGNC Symbol;Acc:21015] [ENSGALT00000025628]	1.11274	1.44636	1.88874	2.42565	BX929400
A_87_P116518	OSMR	oncostatin M receptor [Source:HGNC Symbol;Acc:8507] [ENSGALT00000005943]	1.16681	1.5597	2.02604	2.31072	BX934147
A_87_P038227	CNP	Gallus gallus 2',3'-cyclic nucleotide 3' phosphodiesterase (CNP), mRNA [NM_205050]	1.14104	1.4134	2.16981	2.20747	NM_205050
A_87_P037633	SMYD1	Gallus gallus SET and MYND domain containing 1 (SMYD1), mRNA [NM_204155]	1.1437	1.46036	2.17077	2.27378	NM_204155
A_87_P024039	DUSP26	Gallus gallus finished cDNA, clone ChEST205i18. [BX931136]	1.2144	1.52129	2.07244	2.22907	BX931136
A_87_P011507		Gallus gallus finished cDNA, clone ChEST331g9. [CR523599]	1.21768	1.48463	2.09477	2.14835	CR523599
A_87_P051276	SNX10	Gallus gallus sorting nexin 10 (SNX10), mRNA [NM_001030986]	1.41757	1.30102	2.1702	2.23656	NM_001030986
A_87_P031247		SERTA domain containing 4 [Source:HGNC Symbol;Acc:25236] [ENSGALT00000016065]	1.22385	1.29897	2.11515	2.16918	BU267054
A_87_P011330	AKT3	Gallus gallus finished cDNA, clone ChEST936m12. [CR523839]	1.48332	1.40551	2.07214	2.05913	CR523839
A_87_P021917	FRMD3	Gallus gallus finished cDNA, clone ChEST160o15. [BX935858]	1.53143	1.40308	1.98139	2.23607	BX935858
A_87_P036349	GMPR	Gallus gallus guanosine monophosphate reductase (GMPR), mRNA [NM_001030998]	1.38005	1.51963	2.10897	2.20117	NM_001030998
A_87_P197393	SNX10	Gallus gallus sorting nexin 10 (SNX10), mRNA [NM_001030986]	1.53826	1.46764	2.13394	2.2338	NM_001030986
A_87_P014812		Gallus gallus finished cDNA, clone ChEST980o20. [CR389448]	1.52789	1.52303	2.14401	2.36556	CR389448
A_87_P037176	KIF11	Gallus gallus kinesin family member 11 (KIF11), mRNA [NM_001031230]	1.11921	1.73885	1.72742	2.22761	NM_001031230
A_87_P115003	FN1	Gallus gallus fibronectin 1 (FN1), mRNA [NM_001198712]	1.22082	1.67839	1.75558	2.13871	NM_001198712
A_87_P052856	NUF2	Gallus gallus NUF2, NDC80 kinetochore complex component, homolog (S. cerevisiae) (NUF2), mRNA [NM_204478]	1.20796	1.72987	1.66524	2.11842	NM_204478
A_87_P092756	CKS2	CDC28 protein kinase regulatory subunit 2 [Source:HGNC Symbol;Acc:2000] [ENSGALT00000017392]	1.43256	1.84037	1.67791	2.2172	BX930931
A_87_P297413	KIF4A	Gallus gallus kinesin family member 4A (KIF4A), mRNA [NM_204975]	1.34276	1.87404	1.5821	2.18333	NM_204975
A_87_P128988	SHISA2	Gallus gallus shisa homolog 2 (Xenopus laevis) (SHISA2), mRNA [NM_204501]	1.34943	1.79044	1.59317	2.21571	NM_204501
A_87_P059136	OLFML3	Gallus gallus olfactomedin-like 3 (OLFML3), mRNA [NM_001040018]	1.28331	1.89961	1.65475	2.03181	NM_001040018
A_87_P212743		Rep: Solute carrier protein 35 family f2 - Felis silvestris catus (Cat), partial (85%) [TC380544]	1.2186	1.84281	1.58032	2.19454	XM_417164
A_87_P022069	LPAR1	Gallus gallus finished cDNA, clone ChEST80i12. [BX935575]	1.25225	1.50726	1.60016	2.12274	BX935575
A_87_P036083	NUF2	Gallus gallus NUF2, NDC80 kinetochore complex component, homolog (S. cerevisiae) (NUF2), mRNA [NM_204478]	1.14726	1.60958	1.59091	2.03314	NM_204478
A_87_P057546	BIRC5	Gallus gallus baculoviral IAP repeat containing 5 (BIRC5), transcript variant 2, mRNA [NM_001012319]	1.13513	1.52565	1.48292	2.15217	NM_001012319
A_87_P050661	KIF20A	Gallus gallus kinesin family member 20A (KIF20A), mRNA [NM_001012783]	1.12468	1.58575	1.40426	2.15622	NM_001012783
A_87_P036050	CDC20	Gallus gallus cell division cycle 20 homolog (S. cerevisiae) (CDC20), mRNA [NM_001006536]	1.1684	1.65509	1.37286	2.20782	NM_001006536
A_87_P036813	MELK	Gallus gallus maternal embryonic leucine zipper kinase (MELK), mRNA [NM_001031509]	1.17081	1.67084	1.42563	2.21167	NM_001031509
A_87_P193773	PBK	PDZ binding kinase [Source:HGNC Symbol;Acc:18282] [ENSGALT00000026767]	1.18365	1.66201	1.50054	2.18859	BX930018
A_87_P024472	PBK	PDZ binding kinase [Source:HGNC Symbol;Acc:18282] [ENSGALT00000026767]	1.15238	1.60259	1.48665	2.23912	BX930018
A_87_P012478	CDCA2	Gallus gallus finished cDNA, clone ChEST922i10. [CR406860]	1.25739	1.54235	1.53229	2.26964	CR406860
A_87_P015604	SARDH	Gallus gallus finished cDNA, clone ChEST534b21. [CR387740]	1.17129	1.5232	1.43114	2.28737	CR387740
A_87_P097466	BIRC5	Gallus gallus baculoviral IAP repeat containing 5 (BIRC5), transcript variant 2, mRNA [NM_001012319]	1.23818	1.64047	1.48132	2.03639	NM_001012319
A_87_P038220	CENPC1	Gallus gallus centromere protein C 1 (CENPC1), mRNA [NM_205051]	1.22985	1.61949	1.49483	2.06899	NM_205051
A_87_P052536	HIST1H1C	Gallus gallus histone 1, H1c (HIST1H1C), mRNA [NM_001040643]	1.19073	1.62127	1.39337	2.01368	NM_001040643
A_87_P015561	UHRF1	Gallus gallus finished cDNA, clone ChEST85k11. [CR387801]	1.11298	1.75591	1.46119	2.0632	CR387801
A_87_P023932		Gallus gallus finished cDNA, clone ChEST655l21. [BX931433]	1.11483	1.80959	1.52126	2.05775	BX931433
A_87_P162468		603106770F1 CSEQCHN04 Gallus gallus cDNA clone ChEST47k17 5', mRNA sequence [BU222144]	1.22206	1.74207	1.29703	2.26206	BU222144
A_87_P086861	HIST2H2AC	Gallus gallus histone cluster 2, H2ac (HIST2H2AC), mRNA [NM_001079475]	1.16886	1.27678	1.53107	2.53152	NM_001079475
A_87_P056401	B3GNT5	Gallus gallus UDP-GlcNAc:betaGal beta-1,3-N-acetylglucosaminyltransferase 5 (B3GNT5), mRNA [NM_001113761]	1.13861	1.45133	1.57876	2.47026	NM_001113761
A_87_P086856	H2AFJ	Gallus gallus histone H2A (H2AFJ), mRNA [NM_001030753]	1.26599	1.47276	1.61854	2.5715	NM_001030753
A_87_P069836	HSPB8	Uncharacterized protein [Source:UniProtKB/TrEMBL;Acc:E1C6V0] [ENSGALT00000011938]	1.19181	1.53102	1.59544	2.62689	XM_415280
A_87_P012159	MAN1A1	mannosidase, alpha, class 1A, member 1 [Source:HGNC Symbol;Acc:6821] [ENSGALT00000024007]	1.20683	1.5727	1.45576	2.49069	CR407310
A_87_P099241	MAN1A1	mannosidase, alpha, class 1A, member 1 [Source:HGNC Symbol;Acc:6821] [ENSGALT00000037376]	1.19478	1.53681	1.48291	2.58381	BU289312
A_87_P055971	LOC427896	Gallus gallus histone 11R H1 (LOC427896), mRNA [NM_001081703]	1.48884	1.30241	1.74147	2.45326	NM_001081703
A_87_P052531	HIST2H2AC	Gallus gallus histone cluster 2, H2ac (HIST2H2AC), mRNA [NM_001079475]	1.29645	1.38657	1.51229	2.3058	NM_001079475
A_87_P008753	ICOSLG	Gallus gallus inducible T-cell co-stimulator ligand (ICOSLG), mRNA [NM_205084]	1.2494	1.32145	1.52554	2.24752	NM_205084
A_87_P054401	H2AFJ	Gallus gallus histone H2A (H2AFJ), mRNA [NM_001030753]	1.30426	1.46932	1.6517	2.29651	NM_001030753
A_87_P106963	H2AFJ	Gallus gallus histone H2A (H2AFJ), mRNA [NM_001030753]	1.37956	1.48137	1.63263	2.32717	NM_001030753
A_87_P106953	H2AFJ	Gallus gallus histone H2A (H2AFJ), mRNA [NM_001030753]	1.31916	1.53296	1.65034	2.34148	NM_001030753
A_87_P024649	NDP	Gallus gallus finished cDNA, clone ChEST740l1. [BX929635]	1.28708	1.54562	1.62141	2.35103	BX929635
A_87_P091696	LOC427419	Uncharacterized protein [Source:UniProtKB/TrEMBL;Acc:E1BUK6] [ENSGALT00000034413]	1.25379	1.35263	1.36802	2.00035	BU479212
A_87_P106928	H2AFJ	Gallus gallus histone H2A (H2AFJ), mRNA [NM_001030753]	1.24324	1.32537	1.50233	2.01558	NM_001030753
A_87_P037436	RIF1	RAP1 interacting factor homolog (yeast) [Source:HGNC Symbol;Acc:23207] [ENSGALT00000037786]	1.22556	1.272	1.47035	2.10864	AJ393261
A_87_P035055	WNT9A	Gallus gallus wingless-type MMTV integration site family, member 9A (WNT9A), mRNA [NM_204981]	1.23469	1.29381	1.32282	2.15111	NM_204981
A_87_P031847		Rep: Centrosomal protein of 152 kDa (Cep152 protein). - Gallus gallus, partial (80%) [TC378943]	1.1365	1.32421	1.41306	2.16028	XM_413819
A_87_P037826	SPRY1	Gallus gallus sprouty 1 protein (SPRY1) mRNA, partial cds. [AF177875]	1.33927	1.3262	1.21673	2.23509	AF177875
A_87_P013991		Uncharacterized protein [Source:UniProtKB/TrEMBL;Acc:F1N9C9] [ENSGALT00000024008]	1.26946	1.43899	1.23262	2.31749	CR390685
A_87_P015933	PAMR1	Gallus gallus finished cDNA, clone ChEST44c9. [CR387267]	1.57038	1.34838	1.50169	2.03749	CR387267
A_87_P017159		Uncharacterized protein [Source:UniProtKB/TrEMBL;Acc:E1BV16] [ENSGALT00000039843]	1.39863	1.52827	1.50763	2.05915	CR385391
A_87_P037935	KCND2	Gallus gallus potassium voltage-gated channel, Shal-related subfamily, member 2 (KCND2), mRNA [NM_204279]	1.5004	1.71054	1.74821	2.05332	NM_204279
A_87_P035259	MUSK	Gallus gallus muscle, skeletal, receptor tyrosine kinase (MUSK), mRNA [NM_204108]	1.42525	1.64239	1.83682	2.10734	NM_204108
A_87_P152438	PPP2R3B	protein phosphatase 2, regulatory subunit B'', beta [Source:HGNC Symbol;Acc:13417] [ENSGALT00000026955]	1.40274	1.61943	1.79983	2.06445	BX929884
A_87_P081101	MEIR5	Swi5-dependent recombination DNA repair protein 1 homolog [Source:UniProtKB/Swiss-Prot;Acc:E1BXS0] [ENSGALT00000013657]	1.53789	1.54514	1.7215	2.28224	CR524118
A_87_P056936	GLUL	Gallus gallus glutamate-ammonia ligase (GLUL), mRNA [NM_205493]	1.45835	1.70784	1.61394	2.17377	NM_205493
A_87_P106958	H2AFJ	Gallus gallus histone H2A (H2AFJ), mRNA [NM_001030753]	1.41553	1.521	1.63176	2.2006	NM_001030753
A_87_P302618			1.33386	1.62502	1.7181	2.25599
A_87_P159203		Rep: Equilibrative nucleoside transporter 1 (Equilibrative nitrobenzylmercaptopurine riboside-sensitive nucleoside transporter) (Equilibrative NBMPR-sensitive nucleoside transporter) (Nucleoside transporter, es-type) (Solute carrier family 29 member 1). - Gallus gallus, partial (98%) [TC382533]	1.39766	1.65154	1.72116	2.23431	XM_419491
A_87_P014353	PLEKHA7	pleckstrin homology domain containing, family A member 7 [Source:HGNC Symbol;Acc:27049] [ENSGALT00000009825]	1.64031	1.64109	1.64937	2.16113	CR390130
A_87_P015421		Gallus gallus finished cDNA, clone ChEST1020e14. [CR388507]	1.6336	1.59861	1.61745	2.06448	CR388507
A_87_P016390		Gallus gallus finished cDNA, clone ChEST900d4. [CR386559]	1.53848	1.55958	1.77242	2.0052	CR386559
A_87_P013894		Gallus gallus finished cDNA, clone ChEST966p1. [CR390847]	1.66859	1.55363	1.78553	2.10687	CR390847
A_87_P188208	MSLN	mesothelin [Source:HGNC Symbol;Acc:7371] [ENSGALT00000008577]	1.20519	1.16545	1.6956	2.22346	BU456162
A_87_P017970		Gallus gallus finished cDNA, clone ChEST486f17. [CR353393]	1.40403	1.22363	1.55857	2.16614	CR353393
A_87_P022624		Gallus gallus finished cDNA, clone ChEST668a11. [BX934363]	1.48675	1.19058	1.56966	2.23957	BX934363
A_87_P107013		Putative uncharacterized protein H1.01Uncharacterized protein [Source:UniProtKB/TrEMBL;Acc:Q7LZ59] [ENSGALT00000019218]	1.47723	1.08624	1.72555	2.09169	BU227560
A_87_P099086	ENPP3	ectonucleotide pyrophosphatase/phosphodiesterase 3 [Source:HGNC Symbol;Acc:3358] [ENSGALT00000004568]	1.81245	1.53395	1.2534	2.20768	XM_003641039
A_87_P035987	CTNNBL1	Uncharacterized protein [Source:UniProtKB/TrEMBL;Acc:E1BW50] [ENSGALT00000039191]	1.9525	1.27346	1.41704	2.29137	AJ721036
A_87_P011634		Gallus gallus finished cDNA, clone ChEST192f6. [CR523407]	1.92248	1.41289	1.56351	2.15695	CR523407
A_87_P015770	CUBN	cubilin (intrinsic factor-cobalamin receptor) [Source:HGNC Symbol;Acc:2548] [ENSGALT00000014166]	2.12265	1.31871	1.30518	1.84454	CR387507
A_87_P024597	PRRG4	Gallus gallus proline rich Gla (G-carboxyglutamic acid) 4 (transmembrane) (PRRG4), mRNA [NM_001199415]	2.13814	1.19662	1.48765	1.86822	NM_001199415
A_87_P115288		Gallus gallus finished cDNA, clone ChEST495k1. [BX932650]	2.00702	1.16074	1.20247	1.74615	BX932650
A_87_P014698	ANGPTL5	Gallus gallus finished cDNA, clone ChEST872o7. [CR389624]	2.23256	2.40014	1.94742	1.49699	CR389624
A_87_P011297		Gallus gallus finished cDNA, clone ChEST38n21. [CR523896]	2.26923	2.63156	2.07302	1.42453	CR523896
A_87_P131778		Gallus gallus mRNA for T cell receptor gamma chain V-J-C junctional region, clone 1v14. [Z97218]	2.82483	2.56114	2.25176	1.60062	Z97218
A_87_P089761			2.38889	2.4891	1.77481	1.6697	XM_001236314
A_87_P012977		Gallus gallus finished cDNA, clone ChEST858g18. [CR406136]	2.45452	2.35552	2.03479	1.79427	CR406136
A_87_P087586		Olfactory receptor OR4 [Source:UniProtKB/TrEMBL;Acc:B4X7J3] [ENSGALT00000035973]	2.36332	2.21921	1.9132	1.7926	XM_003643639
A_87_P087941	LOC430228		2.84052	2.33683	1.79888	1.52345	BX935167
A_87_P016951		Gallus gallus finished cDNA, clone ChEST516e12. [CR385747]	2.75553	2.25611	1.77071	1.73844	CR385747
A_87_P012394		Gallus gallus finished cDNA, clone ChEST1014h19. [CR406979]	2.68345	2.38042	1.99792	2.45905	CR406979
A_87_P149653		Rep: Os10g0202900 protein - Oryza sativa subsp. japonica (Rice), partial (12%) [TC396357]	2.47842	1.83171	1.87231	2.10458
A_87_P235893		4020745 1GAL - Chicken Intestinal Lymphocyte Gallus gallus cDNA clone 1GAL_44B03 5', mRNA sequence [CD736984]	2.638	1.91959	1.83747	2.12884	CD736984
A_87_P011173		Gallus gallus finished cDNA, clone ChEST1021m21. [CR524061]	2.94343	1.94592	1.54985	2.16163	CR524061
A_87_P021706		Gallus gallus finished cDNA, clone ChEST902k14. [BX950298]	2.0069	1.83394	1.92741	1.5304	BX950298
A_87_P014482		Gallus gallus finished cDNA, clone ChEST1008g24. [CR389935]	2.02728	1.80636	1.78088	1.77903	CR389935
A_87_P019300		Uncharacterized protein [Source:UniProtKB/TrEMBL;Acc:E1BW80] [ENSGALT00000030823]	2.00646	1.62866	1.76357	1.66237	CO770346
A_87_P073686	LOC415950	Uncharacterized protein [Source:UniProtKB/TrEMBL;Acc:F1NFU7] [ENSGALT00000007451]	1.69565	1.74906	2.02357	1.63859	BU264592
A_87_P287473	PPP2R3B	protein phosphatase 2, regulatory subunit B'', beta [Source:HGNC Symbol;Acc:13417] [ENSGALT00000026955]	1.7093	1.58066	2.13439	1.71544	BX929884
A_87_P015447		Gallus gallus finished cDNA, clone ChEST585c16. [CR388474]	1.74391	1.71634	2.03855	1.88198	CR388474
A_87_P127303		Gallus gallus finished cDNA, clone ChEST390o3. [CR522898]	1.91932	1.65762	2.22556	1.96141	CR522898
A_87_P124173		Gallus gallus finished cDNA, clone ChEST493i17. [CR389705]	1.93256	1.66032	2.18486	1.62762	CR389705
A_87_P016718		Gallus gallus finished cDNA, clone ChEST1036c12. [CR386073]	1.97825	1.57866	2.28711	1.5108	CR386073
A_87_P142868	LOC429244	Olfactory receptor OR28 [Source:UniProtKB/TrEMBL;Acc:B4X7L6] [ENSGALT00000035920]	2.23196	2.26846	2.40913	1.71248	XM_428492
A_87_P023772		Gallus gallus finished cDNA, clone ChEST553d20. [BX931821]	1.94917	2.11404	2.31124	1.76668	BX931821
A_87_P035542	JARID2	Gallus gallus jumonji, AT rich interactive domain 2 (JARID2), mRNA [NM_001012862]	2.47398	2.19324	2.21163	1.98301	NM_001012862
A_87_P059976			2.17996	2.21172	2.10641	1.95093	XM_003643588
A_87_P021840	RDH14	Gallus gallus finished cDNA, clone ChEST30o15. [BX936013]	1.91504	2.02511	1.81783	1.7693	BX936013
A_87_P085361	TGFB3	Gallus gallus transforming growth factor, beta 3 (TGFB3), mRNA [NM_205454]	1.96802	2.09651	1.73229	1.66112	NM_205454
A_87_P036574	TNFSF10	Gallus gallus mRNA for hypothetical protein, clone 12e7. [AJ720191]	1.94802	2.23921	1.64307	1.79302	AJ720191
A_87_P017672		Gallus gallus finished cDNA, clone ChEST214g15. [CR353877]	1.91076	2.20461	1.69109	1.86045	CR353877
A_87_P087926	LOC426062	Rep: olfactory receptor Olr1690 - Rattus norvegicus, partial (39%) [TC377691]	2.12756	2.138	1.86641	1.84424	XM_423740
A_87_P091206	LOC430434	Olfactory receptor OR17 [Source:UniProtKB/TrEMBL;Acc:B4X7K6] [ENSGALT00000035789]	2.15267	1.99164	1.95016	1.8051	XM_427993
A_87_P113813	VRK1	Gallus gallus vaccinia related kinase 1 (VRK1), mRNA [NM_001006485]	2.14899	2.05612	1.80637	1.6499	NM_001006485
A_87_P324852		Rep: Hsp33 protein - Rhodopseudomonas palustris (strain HaA2), partial (5%) [TC379598]	2.086	2.21291	1.93889	1.63213	XM_429383
A_87_P053551	TNFSF10	Gallus gallus tumor necrosis factor (ligand) superfamily, member 10 (TNFSF10), mRNA [NM_204379]	2.02991	2.03346	1.584	1.65388	NM_204379
A_87_P107865	TUBA4A	Uncharacterized protein [Source:UniProtKB/TrEMBL;Acc:F1NJN1] [ENSGALT00000037480]	2.21413	2.16315	1.64074	1.7163	XM_416397
A_87_P022675		Gallus gallus finished cDNA, clone ChEST43o7. [BX934248]	2.2672	1.85511	1.62271	1.71647	BX934248
A_87_P226673	TNFSF10	Gallus gallus mRNA for hypothetical protein, clone 12e7. [AJ720191]	2.18632	2.03142	1.28943	1.40575	AJ720191
A_87_P018647		Gallus gallus finished cDNA, clone ChEST537p3. [CR352357]	2.13388	1.877	1.22272	1.4168	CR352357
A_87_P011271		Gallus gallus finished cDNA, clone ChEST663b21. [CR523936]	2.15485	2.21094	1.76815	1.30826	CR523936
A_87_P061216	GKN1	gastrokine 1 [Source:HGNC Symbol;Acc:23217] [ENSGALT00000000163]	2.21359	2.02894	1.7078	1.32406
A_87_P073991		Uncharacterized protein [Source:UniProtKB/TrEMBL;Acc:E1BX12] [ENSGALT00000010145]	2.22379	2.05398	1.68842	1.42706	CR406181
A_87_P002983	FGF16	Gallus gallus fibroblast growth factor 16 (FGF16), mRNA [NM_001044650]	2.22496	2.04339	1.90333	1.47674	NM_001044650
A_87_P017257		Gallus gallus finished cDNA, clone ChEST548m18. [CR385236]	2.37502	2.04706	1.78676	1.5674	CR385236
A_87_P091061		Gallus gallus patched 2 (PTC2) mRNA, partial cds. [AF409095]	2.51326	1.98174	1.62306	1.22329	AF409095
A_87_P116323	SLC25A37	Gallus gallus finished cDNA, clone ChEST36d7. [BX933872]	2.20901	1.6075	1.85913	1.42057	BX933872
A_87_P097551		MORN repeat containing 2 [Source:HGNC Symbol;Acc:30166] [ENSGALT00000038915]	2.10219	1.54856	1.47189	1.33776	CR523028
A_87_P307672		MORN repeat containing 2 [Source:HGNC Symbol;Acc:30166] [ENSGALT00000038915]	2.12018	1.54618	1.61847	1.39379	CR523028
A_87_P060436		Female-associated factor FAF [Source:UniProtKB/TrEMBL;Acc:Q5W4Z1] [ENSGALT00000036343]	2.28842	1.69344	1.56013	1.41593	AJ606297
A_87_P037229		Gallus gallus mRNA for female-associated factor FAF (faf gene), clone FAF5. [AJ606297]	2.48281	1.49823	1.41714	1.31202	AJ606297
A_87_P035644	FAM65B	Gallus gallus family with sequence similarity 65, member B (FAM65B), mRNA [NM_001012865]	2.72913	1.68935	1.67554	1.6452	NM_001012865
A_87_P122683	DYX1C1	Gallus gallus dyslexia susceptibility 1 candidate 1 (DYX1C1), mRNA [NM_001008674]	2.69209	1.93574	1.9348	1.61169	NM_001008674
A_87_P035158	DYX1C1	Gallus gallus dyslexia susceptibility 1 candidate 1 (DYX1C1), mRNA [NM_001008674]	2.76775	1.80159	1.88646	1.44602	NM_001008674
A_87_P122188		Gallus gallus finished cDNA, clone ChEST287e20. [CR386980]	2.55506	1.89702	2.06759	1.47316	CR386980
A_87_P182563			2.34455	1.898	2.02384	1.68499
A_87_P310207		GB	2.43788	1.96835	1.88671	1.71405	XM_428281
A_87_P023676		Uncharacterized protein [Source:UniProtKB/TrEMBL;Acc:E1BRF4] [ENSGALT00000026862]	2.50509	1.77059	1.99228	1.88238	BX932051
A_87_P056626	PIGM	Gallus gallus phosphatidylinositol glycan anchor biosynthesis, class M (PIGM), mRNA [NM_001031522]	2.30773	1.48406	1.54705	1.7048	NM_001031522
A_87_P217088	SDC1	PREDICTED: Gallus gallus syndecan 1 (SDC1), mRNA [XM_419972]	2.44024	1.58655	1.6041	1.75896	XM_419972
A_87_P016751		Gallus gallus finished cDNA, clone ChEST215n18. [CR386019]	2.2115	1.63839	1.55307	1.91436	CR386019
A_87_P073161		polycystic kidney disease 2-like 2 [Source:HGNC Symbol;Acc:9012] [ENSGALT00000009875]	2.1906	1.60642	1.58052	1.87716
A_87_P013455		Gallus gallus finished cDNA, clone ChEST647l21. [CR391440]	2.20254	1.55808	1.72453	1.7385	CR391440
A_87_P016790		Uncharacterized protein [Source:UniProtKB/TrEMBL;Acc:F1P1A2] [ENSGALT00000022823]	2.30894	1.28395	1.96028	1.89685	CR385971
A_87_P022446	OGCHI	Gallus gallus ovoglycoprotein (OGCHI), mRNA [NM_204541]	1.90913	2.05601	2.07835	5.47291	NM_204541
A_87_P009788	WNT4	Gallus gallus wingless-type MMTV integration site family, member 4 (WNT4), mRNA [NM_204783]	1.94289	2.62244	2.10996	5.79188	NM_204783
A_87_P065921	WNT4	Gallus gallus wingless-type MMTV integration site family, member 4 (WNT4), mRNA [NM_204783]	2.0369	2.57922	2.09974	5.64868	NM_204783
A_87_P009274	PVALB	Gallus gallus parvalbumin (PVALB), mRNA [NM_001007477]	1.51259	3.32343	3.12842	5.29948	NM_001007477
A_87_P008938	LOC396120	Gallus gallus neuronal acetylcholine receptor subunit alpha-7-like (LOC396120), mRNA [NM_205201]	2.56554	3.26731	2.66289	5.37837	NM_205201
A_87_P007767		BX264364 AGENAE Gallus gallus multi-tissues normalized and once-subtracted cDNA library (gcal) Gallus gallus cDNA clone gcal0014.g.09 3prim, mRNA sequence [BX264364]	2.47315	2.84585	3.08225	5.63522	BX264364
A_87_P141253	NTN1	Gallus gallus netrin 1 (NTN1), mRNA [NM_205419]	1.19145	2.87044	3.09721	4.57824	NM_205419
A_87_P034042	ACTC1	Gallus gallus actin, alpha, cardiac muscle 1 (ACTC1), mRNA [NM_001079481]	1.59509	2.41735	3.06987	4.56694	NM_001079481
A_87_P038031	RAPSN	Gallus gallus receptor-associated protein of the synapse (RAPSN), mRNA [NM_205097]	1.51858	2.61699	3.0535	4.99117	NM_205097
A_87_P147963	TNNI1	troponin I type 1 (skeletal, slow) [Source:HGNC Symbol;Acc:11945] [ENSGALT00000000419]	2.09003	3.27192	2.67415	4.43836	BX932175
A_87_P145908	TNNC1	Gallus gallus troponin C type 1 (slow) (TNNC1), mRNA [NM_205133]	1.42265	2.78272	3.56774	4.00357	NM_205133
A_87_P009821	TNNC1	Gallus gallus troponin C type 1 (slow) (TNNC1), mRNA [NM_205133]	1.3879	2.65024	3.5951	4.05627	NM_205133
A_87_P009527	CAV1	Gallus gallus caveolin 1, caveolae protein, 22kDa (CAV1), mRNA [NM_001105664]	1.3978	2.54949	2.5467	3.86313	NM_001105664
A_87_P175793	LOC771028	Uncharacterized protein [Source:UniProtKB/TrEMBL;Acc:F1NKD3] [ENSGALT00000026134]	1.52243	2.35407	2.73307	3.7523	XM_001233411
A_87_P017524		Gallus gallus finished cDNA, clone ChEST387p23. [CR354135]	1.38068	2.19482	2.85396	4.18783	CR354135
A_87_P022096	COBL	Gallus gallus finished cDNA, clone ChEST864j12. [BX935532]	1.28694	1.67016	2.88009	4.53719	BX935532
A_87_P008705	SRL	Gallus gallus sarcalumenin (SRL), mRNA [NM_205329]	1.26871	1.7342	2.84627	4.45432	NM_205329
A_87_P112243	ANKRD1	Gallus gallus ankyrin repeat domain 1 (cardiac muscle) (ANKRD1), mRNA [NM_204405]	1.36413	1.81545	3.05028	4.27558	NM_204405
A_87_P059536	SRL	Gallus gallus sarcalumenin (SRL), mRNA [NM_205329]	1.32645	1.71268	2.8768	4.23049	NM_205329
A_87_P192268	ACTN2	Gallus gallus actinin, alpha 2 (ACTN2), mRNA [NM_205323]	1.09262	1.74502	3.2986	4.77985	NM_205323
A_87_P052981	ACTN2	Gallus gallus actinin, alpha 2 (ACTN2), mRNA [NM_205323]	1.13295	1.69166	3.26578	4.57948	NM_205323
A_87_P315277	CACNG1	Gallus gallus finished cDNA, clone ChEST626k17. [BX930568]	1.1915	2.08513	3.30564	4.85137	BX930568
A_87_P284383	MYL1	Gallus gallus myosin, light chain 1, alkali; skeletal, fast (MYL1), mRNA [NM_001044632]	1.13973	2.12759	3.21026	4.77826	NM_001044632
A_87_P082466	KBTBD10	kelch repeat and BTB (POZ) domain containing 10 [Source:HGNC Symbol;Acc:16905] [ENSGALT00000015795]	1.39412	1.85878	3.52479	4.44901	CR405927
A_87_P287688	CASQ2	Gallus gallus calsequestrin 2 (cardiac muscle) (CASQ2), nuclear gene encoding mitochondrial protein, mRNA [NM_204526]	1.53233	2.30193	3.56629	4.60875	NM_204526
A_87_P196723	ACTC1	Gallus gallus actin, alpha, cardiac muscle 1 (ACTC1), mRNA [NM_001079481]	1.37869	2.09217	3.39161	4.62109	NM_001079481
A_87_P101006	XIRP1	Gallus gallus xin actin-binding repeat containing 1 (XIRP1), mRNA [NM_204348]	1.43144	2.13987	3.26848	4.47914	NM_204348
A_87_P109933	SMPX	small muscle protein, X-linked [Source:HGNC Symbol;Acc:11122] [ENSGALT00000030302]	1.75236	1.43696	2.63996	5.06766	BX935841
A_87_P144153	CASQ2	Gallus gallus calsequestrin 2 (cardiac muscle) (CASQ2), nuclear gene encoding mitochondrial protein, mRNA [NM_204526]	1.49627	2.10665	3.52571	5.43711	NM_204526
A_87_P022504	CACNG1	calcium channel, voltage-dependent, gamma subunit 1 [Source:HGNC Symbol;Acc:1405] [ENSGALT00000006197]	1.20769	2.03472	3.34058	5.2696	BX934624
A_87_P101001	XIRP1	Gallus gallus xin actin-binding repeat containing 1 (XIRP1), mRNA [NM_204348]	1.39797	2.18969	3.12736	5.13091	NM_204348
A_87_P054561	MYOD1	Gallus gallus myogenic differentiation 1 (MYOD1), mRNA [NM_204214]	1.34938	1.85649	2.66672	5.28921	NM_204214
A_87_P266148	TNNI2	Gallus gallus troponin I type 2 (skeletal, fast) (TNNI2), mRNA [NM_205417]	1.25272	1.80762	3.03138	5.27605	NM_205417
A_87_P008950	MYOD1	Gallus gallus myogenic differentiation 1 (MYOD1), mRNA [NM_204214]	1.27017	2.03823	2.6587	5.68241	NM_204214
A_87_P008976	TNNI2	Gallus gallus troponin I type 2 (skeletal, fast) (TNNI2), mRNA [NM_205417]	1.41127	1.8002	3.11125	5.62373	NM_205417
A_87_P018714		Gallus gallus finished cDNA, clone ChEST987a13. [CR338956]	1.60089	1.6496	2.71486	5.73806	CR338956
A_87_P038061	B2M	Gallus gallus beta-2-microglobulin (B2M), mRNA [NM_001001750]	2.96855	3.11242	4.34697	4.221	NM_001001750
A_87_P023250		Gallus gallus finished cDNA, clone ChEST4o15. [BX932985]	3.03539	3.22486	3.7925	4.11296	BX932985
A_87_P017398	TRIM55	Gallus gallus tripartite motif containing 55 (TRIM55), mRNA [NM_001199404]	2.79477	2.95579	3.73325	5.35797	NM_001199404
A_87_P021533		Gallus gallus finished cDNA, clone ChEST613c7. [BX950650]	2.65746	2.59509	3.90189	4.59772	BX950650
A_87_P102196		chemokine (C-C motif) receptor-like 1 [Source:HGNC Symbol;Acc:1611] [ENSGALT00000019133]	2.97431	2.55283	3.67207	4.87642	BX950650
A_87_P136288	REEP5	Gallus gallus finished cDNA, clone ChEST422h23. [BX933699]	3.25368	2.3368	3.25519	3.72777	BX933699
A_87_P115453		chemokine (C-C motif) receptor-like 1 [Source:HGNC Symbol;Acc:1611] [ENSGALT00000019133]	2.84128	2.41139	3.26517	4.03804	BX932809
A_87_P109028	LOC418421	Uncharacterized protein [Source:UniProtKB/TrEMBL;Acc:F1NKH4] [ENSGALT00000024826]	4.26287	1.82386	2.73525	4.1018
A_87_P018403		Gallus gallus finished cDNA, clone ChEST39a12. [CR352731]	3.46235	2.28667	2.03071	3.88714	CR352731
A_87_P301833		Rep: Homolog of Brachydanio rerio "Receptor tyrosine kinase Flt1b. - Takifugu rubripes, partial (19%) [TC414270]	3.38425	1.84637	2.79581	3.19235	XM_416635

## Sheet: Cluster 5
ProbeName	GeneSymbol	Description	Fold Change				GenbankAccession
			Day 1	Day 3	Day 5	Day 7
A_87_P095251	DKK2	dickkopf 2 homolog (Xenopus laevis) [Source:HGNC Symbol;Acc:2892] [ENSGALT00000017166]	-1.06632	1.56914	2.35778	11.4589	XM_420494
A_87_P005652	GGT5	gamma-glutamyltransferase 5 [Source:HGNC Symbol;Acc:4260] [ENSGALT00000010504]	-1.08931	2.25788	6.28148	3.10461	XM_415237
A_87_P037632	OLIG3	Gallus gallus oligodendrocyte transcription factor 3 (OLIG3), mRNA [NM_001031526]	-1.3025	2.09356	3.31688	1.48297	NM_001031526
A_87_P052316	SOX17	Gallus gallus SRY (sex determining region Y)-box 17 (SOX17), mRNA [NM_001039326]	-1.17329	2.16523	3.19849	2.47951	NM_001039326
A_87_P011434		Gallus gallus finished cDNA, clone ChEST485p15. [CR523698]	-1.66859	2.13785	3.40795	2.33484	CR523698
A_87_P150578		Rep: UDP-GlcNAc:betaGal beta-1,3-N-acetylglucosaminyltransferase 7 (EC 2.4.1.-) (Beta3Gn-T7) (BGnT-7) (Beta1,3-N- Acetylglucosaminyltransferase-7). - Gallus gallus, complete [TC379886]	-1.36495	1.58652	3.09891	2.7121	XM_422738
A_87_P016963	NRAP	Gallus gallus finished cDNA, clone ChEST508f9. [CR385725]	-1.90247	1.27981	2.52451	2.32157	CR385725
A_87_P077581	B3GNT7	UDP-GlcNAc:betaGal beta-1,3-N-acetylglucosaminyltransferase 7 [Source:HGNC Symbol;Acc:18811] [ENSGALT00000012478]	-1.43842	1.58604	2.80215	2.35953	BX932504
A_87_P011393		Gallus gallus finished cDNA, clone ChEST117d3. [CR523751]	-1.5721	1.54845	2.67609	2.05102	CR523751
A_87_P239833	CKM	Gallus gallus creatine kinase, muscle (CKM), mRNA [NM_205507]	-1.21815	1.66173	2.31798	1.97152	NM_205507
A_87_P021865		Gallus gallus finished cDNA, clone ChEST432o13. [BX935964]	-1.24336	1.86283	2.44923	1.83533	BX935964
A_87_P157413		Rep: G-protein coupled receptor 64 precursor (Epididymis-specific protein 6) (He6 receptor). - Bos Taurus, partial (53%) [TC381979]	-1.28617	1.90424	2.65754	2.06328	XM_416810
A_87_P122843		Gallus gallus finished cDNA, clone ChEST864g17. [CR387735]	-1.06866	1.89888	2.65726	1.90304	CR387735
A_87_P021935	LMOD3	leiomodin 3 (fetal) [Source:HGNC Symbol;Acc:6649] [ENSGALT00000029893]	-1.33033	1.42136	2.15541	1.78147	BX935813
A_87_P238888	SMCHD1	Gallus gallus finished cDNA, clone ChEST609p20. [BX950644]	-1.23308	1.11253	2.09449	1.87618	BX950644
A_87_P011117		Gallus gallus finished cDNA, clone ChEST652e5. [CR524135]	-1.39783	1.30003	2.48168	2.21945	CR524135
A_87_P252278	CKM	Gallus gallus creatine kinase, muscle (CKM), mRNA [NM_205507]	-1.33697	1.376	2.38076	2.03301	NM_205507
A_87_P104048		Uncharacterized protein [Source:UniProtKB/TrEMBL;Acc:F1NBP1] [ENSGALT00000023898]	-1.24711	1.24574	2.46348	1.94384	XM_419144
A_87_P253823	DUSP1	Gallus gallus dual specificity phosphatase 1 (DUSP1), mRNA [NM_001085359]	-1.14402	1.4564	1.25915	2.36824	NM_001085359
A_87_P300523	QPCT	glutaminyl-peptide cyclotransferase [Source:HGNC Symbol;Acc:9753] [ENSGALT00000017274]	-1.0862	1.32919	1.28322	2.31316	DR415103
A_87_P010854	TRAIP	Gallus gallus TRAF interacting protein (TRAIP), mRNA [NM_001030586]	-1.07608	1.51533	1.25611	2.08057	NM_001030586
A_87_P245338	MGP	Gallus gallus matrix Gla protein (MGP), mRNA [NM_205044]	-1.14207	1.12629	1.75709	2.1227	NM_205044
A_87_P009474	NTN1	Chicken netrin-2 mRNA, 3' end. [L34550]	-1.17632	1.19008	1.63553	2.08325	L34550
A_87_P017960		Gallus gallus finished cDNA, clone ChEST490d21. [CR353405]	-1.25393	1.37336	1.74993	2.1361	CR353405
A_87_P055816	HMX1	Gallus gallus H6 family homeobox 1 (HMX1), mRNA [NM_205533]	-1.18196	1.14393	1.4362	2.26789	NM_205533
A_87_P021213	MSMB	microseminoprotein, beta- [Source:HGNC Symbol;Acc:7372] [ENSGALT00000033414]	-1.26373	1.0896	1.51963	2.3096
A_87_P034164	TMEM2	Uncharacterized protein [Source:UniProtKB/TrEMBL;Acc:F1NPJ6] [ENSGALT00000034089]	-1.30739	1.35024	1.5051	2.2418	BU124204
A_87_P162368	TMEM2	Uncharacterized protein [Source:UniProtKB/TrEMBL;Acc:F1NPJ6] [ENSGALT00000034089]	-1.19876	1.38691	1.46603	2.27475	BU124204
A_87_P003641		BX258353 AGENAE Gallus gallus multi-tissues normalized library (gcag) Gallus gallus cDNA clone gcag0006.h.12 3prim, mRNA sequence [BX258353]	-1.26459	1.21954	1.29229	2.21792	BX258353
A_87_P105138	NOV	Gallus gallus nephroblastoma overexpressed gene (NOV), mRNA [NM_205268]	-1.35248	1.62108	1.86703	2.74815	NM_205268
A_87_P007239		Uncharacterized protein [Source:UniProtKB/TrEMBL;Acc:E1BYK6] [ENSGALT00000039606]	-1.51177	1.63149	1.47883	2.46886	XM_420266
A_87_P058821	HMGA2	Gallus gallus high mobility group AT-hook 2 (HMGA2), mRNA [NM_205001]	-1.24013	1.16596	2.05063	2.59903	NM_205001
A_87_P022560	PTGES	Gallus gallus finished cDNA, clone ChEST606n15. [BX934520]	-1.25785	1.41652	2.10633	2.88683	BX934520
A_87_P014351		Gallus gallus finished cDNA, clone ChEST162o8. [CR390135]	-1.11532	1.29929	1.94522	3.01888	CR390135
A_87_P225183		Rep: Solute carrier family 32 (GABA vesicular transporter), member 1 - Xenopus tropicalis (Western clawed frog) (Silurana tropicalis), partial (98%) [TC430629]	-1.45606	2.21482	3.39213	5.65086	XM_417347
A_87_P021910	MYOZ1	myozenin 1 [Source:HGNC Symbol;Acc:13752] [ENSGALT00000008397]	-1.42323	1.33531	2.90185	5.06751	BX935870
A_87_P112618	TTN	Gallus gallus TTN mRNA for connectin, partial cds, clone: Ch31. [AB264054]	-1.41924	1.55916	3.07368	4.76946	AB264054
A_87_P082221		Uncharacterized protein [Source:UniProtKB/TrEMBL;Acc:F1NGF6] [ENSGALT00000014791]	-1.41151	1.63363	2.95422	5.32298	BX935847
A_87_P021920		triadin [Source:HGNC Symbol;Acc:12261] [ENSGALT00000023965]	-1.40478	1.38741	3.23663	5.38919	BX935852
A_87_P023704	MLIP	Gallus gallus finished cDNA, clone ChEST222d1. [BX931990]	-1.20211	1.41934	2.94708	3.26688	BX931990
A_87_P157248	MYL4	atrial/embryonic alkali myosin light chain [Source:RefSeq peptide;Acc:NP_990810] [ENSGALT00000000816]	-1.21156	1.88731	2.82995	3.61122	J02823
A_87_P114773		Gallus gallus finished cDNA, clone ChEST224b14. [BX932009]	-1.41751	1.31519	3.12927	3.83715	BX932009
A_87_P028559		DEXH (Asp-Glu-X-His) box polypeptide 58 [Source:HGNC Symbol;Acc:29517] [ENSGALT00000005325]	-1.20436	2.11062	3.32116	4.21155	XM_003642831
A_87_P074866	CBLN1	cerebellin 1 precursor [Source:HGNC Symbol;Acc:1543] [ENSGALT00000006191]	-1.72856	1.72304	2.69385	4.23092
A_87_P099216		triadin [Source:HGNC Symbol;Acc:12261] [ENSGALT00000037386]	-1.49938	1.41559	2.91771	4.35408	BX935360
A_87_P082236		Uncharacterized protein [Source:UniProtKB/TrEMBL;Acc:F1NGF6] [ENSGALT00000038781]	-1.27065	1.55219	2.72183	4.35481	U51476
A_87_P115008		Uncharacterized protein [Source:UniProtKB/TrEMBL;Acc:F1NGF6] [ENSGALT00000014791]	-1.30895	1.50718	2.67136	4.55892	BX932255
A_87_P006895	GGT5	gamma-glutamyltransferase 5 [Source:HGNC Symbol;Acc:4260] [ENSGALT00000010504]	-1.20752	1.51394	2.71279	3.92609	XM_415237
A_87_P105073		actin-binding Rho activating protein [Source:HGNC Symbol;Acc:30655] [ENSGALT00000025913]	-1.25036	1.55796	2.71676	3.9079	CR388797
A_87_P017646		Gallus gallus finished cDNA, clone ChEST366p14. [CR353927]	-1.11778	1.58093	2.65124	4.13478	CR353927
A_87_P082226		Uncharacterized protein [Source:UniProtKB/TrEMBL;Acc:F1NGF6] [ENSGALT00000038783]	-1.33863	1.61188	2.15376	4.68232	AF159173
A_87_P009240	INHA	Gallus gallus inhibin, alpha (INHA), mRNA [NM_001031257]	-1.39469	1.50483	1.73536	3.51505	NM_001031257
A_87_P016127		Gallus gallus finished cDNA, clone ChEST811k7. [CR386975]	-1.55952	1.34421	2.23936	3.48854	CR386975
A_87_P013876		Gallus gallus finished cDNA, clone ChEST307m23. [CR390871]	-1.06546	1.4847	2.22153	3.48474	CR390871
A_87_P092021		Uncharacterized protein [Source:UniProtKB/TrEMBL;Acc:E1BYS8] [ENSGALT00000038791]	-1.1371	1.24316	1.37375	3.88092	XM_003642985

## Sheet: Cluster 6
ProbeName	GeneSymbol	Description	Fold Change				GenbankAccession
			Day 1	Day 3	Day 5	Day 7
A_87_P022214	MYBPC1	myosin binding protein C, slow type [Source:HGNC Symbol;Acc:7549] [ENSGALT00000020857]	-2.70367	-1.26679	2.09665	3.28176	BX935207
A_87_P109528	HLCS	holocarboxylase synthetase (biotin-(proprionyl-CoA-carboxylase (ATP-hydrolysing)) ligase) [Source:HGNC Symbol;Acc:4976] [ENSGALT00000030355]	-2.0787	-1.46853	1.70295	1.50225
A_87_P010765	LIPG	Gallus gallus finished cDNA, clone ChEST485d22. [CR733296]	-1.31499	-1.19613	1.58749	2.90427	CR733296
A_87_P009822	MYOM2	Gallus gallus myomesin (M-protein) 2, 165kDa (MYOM2), mRNA [NM_205135]	-1.57955	-1.32799	1.52625	2.07633	NM_205135
A_87_P197753	LOC378902	Gallus gallus death domain-containing tumor necrosis factor receptor superfamily member 23 (LOC378902), mRNA [NM_204386]	-1.33847	-1.33106	1.28705	2.6061	NM_204386
A_87_P036699	ACSBG2	Gallus gallus acyl-CoA synthetase bubblegum family member 2 (ACSBG2), mRNA [NM_001012846]	-1.34803	-1.4605	1.32386	2.41348	NM_001012846
A_87_P059601	VIP	Gallus gallus vasoactive intestinal peptide (VIP), transcript variant 1, mRNA [NM_205366]	-1.22613	-1.32434	1.33667	2.28508	NM_205366
A_87_P176858		GB	-2.85275	-2.50576	-1.46623	1.16988	XM_423445

## Sheet: Cluster 7
ProbeName	GeneSymbol	Description	Fold Change				GenbankAccession
			Day 1	Day 3	Day 5	Day 7
A_87_P058726	DDX4	Gallus gallus DEAD (Asp-Glu-Ala-Asp) box polypeptide 4 (DDX4), mRNA [NM_204708]	-5.08955	-6.4236	-6.42514	-6.04758	NM_204708
A_87_P008850	ITGB2	Gallus gallus integrin, beta 2 (complement component 3 receptor 3 and 4 subunit) (ITGB2), mRNA [NM_205251]	-3.05303	-2.72945	-8.19268	-2.63072	NM_205251
A_87_P085766	LOC423462	Uncharacterized protein [Source:UniProtKB/TrEMBL;Acc:E1C913] [ENSGALT00000032506]	-8.45058	-3.52311	-5.69201	-2.42674	CO635609
A_87_P132428	FABP4	fatty acid binding protein 4, adipocyte [Source:RefSeq peptide;Acc:NP_989621] [ENSGALT00000030858]	-1.25618	-1.46227	-2.50124	-5.78327	AF526378
A_87_P021100	FABP4	fatty acid binding protein 4, adipocyte [Source:RefSeq peptide;Acc:NP_989621] [ENSGALT00000030858]	-1.17367	-1.52951	-2.7763	-5.95714
A_87_P104713	FABP4	Gallus gallus fatty acid binding protein 4, adipocyte (FABP4), mRNA [NM_204290]	-1.27405	-1.6644	-2.79767	-6.51907	NM_204290
A_87_P104718	FABP4	Gallus gallus fatty acid binding protein 4, adipocyte (FABP4), mRNA [NM_204290]	-1.23787	-1.63834	-2.76178	-6.4422	NM_204290
A_87_P023333	AMIGO2	Gallus gallus adhesion molecule with Ig-like domain 2 (AMIGO2), mRNA [NM_001199550]	-1.35821	-2.02942	-2.48986	-5.31843	NM_001199550
A_87_P106363	AMIGO2	Gallus gallus adhesion molecule with Ig-like domain 2 (AMIGO2), mRNA [NM_001199550]	-1.43893	-2.25326	-2.7683	-5.19729	NM_001199550
A_87_P021854		Gallus gallus finished cDNA, clone ChEST435f13. [BX935983]	-1.66868	-1.92064	-2.839	-5.6827	BX935983
A_87_P091856	GHR	Gallus gallus growth hormone receptor (GHR), mRNA [NM_001001293]	-2.41099	-2.24591	-2.74382	-5.26442	NM_001001293
A_87_P130428	GHR	Gallus gallus growth hormone receptor (GHR), mRNA [NM_001001293]	-2.29484	-2.08612	-2.44609	-4.47227	NM_001001293
A_87_P009190	GHR	Gallus gallus growth hormone receptor (GHR), mRNA [NM_001001293]	-2.43082	-2.28604	-2.53885	-4.68217	NM_001001293
A_87_P119878		Gallus gallus finished cDNA, clone ChEST57l20. [CR353578]	-2.26597	-2.00774	-2.06868	-4.91043	CR353578
A_87_P082571		solute carrier family 4, sodium bicarbonate transporter, member 10 [Source:HGNC Symbol;Acc:13811] [ENSGALT00000018117]	-2.14556	-2.6187	-1.87009	-5.39093	CO762629
A_87_P068251	LOC771388	Uncharacterized protein [Source:UniProtKB/TrEMBL;Acc:F1NGS6] [ENSGALT00000011337]	-1.72256	-5.05998	-4.41206	-4.87268	CR338864
A_87_P077566	RPL35A	ribosomal protein L35a [Source:HGNC Symbol;Acc:10345] [ENSGALT00000012307]	-3.6783	-3.56264	-4.50632	-4.56482	BX929952
A_87_P099036	RPS12	40S ribosomal protein S12 [Source:UniProtKB/Swiss-Prot;Acc:P84175] [ENSGALT00000022666]	-2.77713	-3.70398	-5.08819	-4.82597	XM_419736
A_87_P242398	CYP39A1	Uncharacterized protein [Source:UniProtKB/TrEMBL;Acc:E1BWN9] [ENSGALT00000026967]	-2.8473	-3.33137	-3.49768	-4.76149	XM_420063
A_87_P014638		Gallus gallus finished cDNA, clone ChEST478e24. [CR389715]	-2.45307	-3.0067	-4.18272	-4.29256	CR389715
A_87_P062821	ACE	Gallus gallus angiotensin I converting enzyme (peptidyl-dipeptidase A) 1 (ACE), mRNA [NM_001167732]	-3.32827	-2.7424	-2.92737	-9.24478	NM_001167732
A_87_P129473	OSTN	Gallus gallus osteocrin (OSTN), mRNA [NM_001098608]	-2.39304	-2.75504	-2.57998	-9.01376	NM_001098608
A_87_P076001	AQP9	Uncharacterized protein [Source:UniProtKB/TrEMBL;Acc:F1NK92] [ENSGALT00000039255]	-2.33862	-2.84132	-2.68428	-8.27111	BX929430
A_87_P014746	OSTN	Uncharacterized protein [Source:UniProtKB/TrEMBL;Acc:F1N9H7] [ENSGALT00000011695]	-2.49509	-2.62173	-2.37414	-8.33578	CR389564
A_87_P194283	AQP9	Uncharacterized protein [Source:UniProtKB/TrEMBL;Acc:F1NK92] [ENSGALT00000039255]	-1.93679	-2.95106	-2.63832	-8.2005	AB359226
A_87_P024724	AQP9	Uncharacterized protein [Source:UniProtKB/TrEMBL;Acc:F1NK92] [ENSGALT00000039255]	-2.2443	-3.08206	-2.52689	-7.86583	BX929430
A_87_P052726	OSTN	Gallus gallus osteocrin (OSTN), mRNA [NM_001098608]	-2.11177	-2.89725	-2.579	-7.97566	NM_001098608
A_87_P110923	KCTD4	Gallus gallus potassium channel tetramerisation domain containing 4 (KCTD4), mRNA [NM_001199326]	-1.96661	-1.324	-2.77296	-7.88612	NM_001199326
A_87_P007369		Uncharacterized protein [Source:UniProtKB/TrEMBL;Acc:E1C544] [ENSGALT00000037199]	-1.60231	-1.94338	-3.34779	-9.31564	XM_003643141
A_87_P008899	LY86	Gallus gallus lymphocyte antigen 86 (LY86), mRNA [NM_001004399]	-1.80056	-3.0186	-4.4541	-8.53189	NM_001004399
A_87_P063616	LOC771877	Uncharacterized protein [Source:UniProtKB/TrEMBL;Acc:E1C2T5] [ENSGALT00000040336]	-1.44147	-3.49088	-5.58822	-7.21585	XM_001235095
A_87_P106598	RPS16	Uncharacterized protein [Source:UniProtKB/TrEMBL;Acc:F1NBU1] [ENSGALT00000016819]	-2.13581	-3.58889	-6.21952	-7.91556
A_87_P290713	PVALB	Gallus gallus parvalbumin (PVALB), mRNA [NM_001159315]	-3.20922	-4.65669	-3.34007	-8.90681	NM_001159315
A_87_P092821	SLC27A6	solute carrier family 27 (fatty acid transporter), member 6 [Source:HGNC Symbol;Acc:11000] [ENSGALT00000000240]	-2.84494	-4.32344	-4.75012	-8.4863	XM_001233247
A_87_P017114		Gallus gallus finished cDNA, clone ChEST463a24. [CR385481]	-4.13126	-3.03502	-4.68569	-7.7399	CR385481
A_87_P033712	LUZP2	Gallus gallus leucine zipper protein 2 (LUZP2), mRNA [NM_001199521]	-1.87082	-2.9848	-4.08424	-6.48623	NM_001199521
A_87_P104173		Uncharacterized protein [Source:UniProtKB/TrEMBL;Acc:E1BU79] [ENSGALT00000030922]	-2.48074	-2.52999	-3.75728	-6.75601	BX275694
A_87_P145043	TRPC3	Gallus gallus transient receptor potential cation channel, subfamily C, member 3 (TRPC3), mRNA [NM_001257279]	-2.01837	-3.93731	-3.53074	-6.76137	NM_001257279
A_87_P058161	PVALB	Gallus gallus parvalbumin (PVALB), mRNA [NM_001159315]	-2.6445	-4.13284	-2.82192	-7.77323	NM_001159315
A_87_P069381		Rep: Acetyl-CoA carboxylase beta (EC 6.4.1.2) (EC 6.3.4.14) - Gallus gallus, partial (9%) [TC413350]	-2.04372	-4.25776	-3.63325	-7.7939	XM_428114
A_87_P016768	PI15	Gallus gallus peptidase inhibitor 15 (PI15), mRNA [NM_204334]	-3.91883	-1.65055	-2.98995	-2.35444	NM_204334
A_87_P065366		Uncharacterized protein [Source:UniProtKB/TrEMBL;Acc:E1C8W7] [ENSGALT00000040513]	-3.42183	-2.32888	-2.51871	-3.15504
A_87_P059696	SUMO1	Gallus gallus SMT3 suppressor of mif two 3 homolog 1 (S. cerevisiae) (SUMO1), mRNA [NM_204135]	-3.98768	-2.64473	-3.20108	-2.55214	NM_204135
A_87_P020209		Contig2534 WL [CO635609]	-3.8536	-2.83086	-2.85012	-1.90524	CO635609
A_87_P014652	RAB17	Uncharacterized protein [Source:UniProtKB/TrEMBL;Acc:E1C6J7] [ENSGALT00000006196]	-1.2954	-1.9212	-3.34836	-2.64285	CR389693
A_87_P061646	RPS28	ribosomal protein S28 [Source:HGNC Symbol;Acc:10418] [ENSGALT00000041279]	-1.27566	-1.98744	-4.09674	-2.1562	BX931766
A_87_P009554	HBG2	Gallus gallus hemoglobin, gamma G (HBG2), mRNA [NM_205489]	-1.96798	-3.96614	-2.73679	-1.7378	NM_205489
A_87_P274543	HBG2	Gallus gallus hemoglobin, gamma G (HBG2), mRNA [NM_205489]	-1.50405	-3.37789	-3.03631	-1.86479	NM_205489
A_87_P035199	KCNA5	Shaker subfamily potassium channel Kv1.5 alpha subunitUncharacterized protein [Source:UniProtKB/TrEMBL;Acc:Q7T196] [ENSGALT00000027933]	-1.67652	-3.27467	-2.64978	-2.04374	AY329364
A_87_P119438	ACAD9	Gallus gallus finished cDNA, clone ChEST411k13. [CR353062]	-2.32312	-2.68036	-2.37753	-2.54418	CR353062
A_87_P094976	ZNF827	zinc finger protein 827 [Source:HGNC Symbol;Acc:27193] [ENSGALT00000032243]	-2.49881	-2.43915	-2.31535	-2.55672	XM_420430
A_87_P018406		Gallus gallus finished cDNA, clone ChEST995b20. [CR352726]	-2.6911	-2.67574	-2.41285	-2.48629	CR352726
A_87_P112223	NKX3-2	Gallus gallus NK3 homeobox 2 (NKX3-2), mRNA [NM_204137]	-2.43897	-2.90048	-2.17321	-2.28227	NM_204137
A_87_P234203	IVD	Gallus gallus isovaleryl-CoA dehydrogenase (IVD), nuclear gene encoding mitochondrial protein, mRNA [NM_001199561]	-2.26048	-2.7781	-2.40251	-2.14652	NM_001199561
A_87_P011878		Gallus gallus finished cDNA, clone ChEST569j14. [CR523045]	-2.49875	-2.61704	-2.43948	-2.13876	CR523045
A_87_P101796	GPNMB	glycoprotein (transmembrane) nmb [Source:HGNC Symbol;Acc:4462] [ENSGALT00000017821]	-1.79807	-3.20271	-2.4946	-2.65371	XM_425991
A_87_P178493	GPNMB	glycoprotein (transmembrane) nmb [Source:HGNC Symbol;Acc:4462] [ENSGALT00000017821]	-1.87806	-3.35465	-2.61096	-2.76628	XM_425991
A_87_P015275		Gallus gallus finished cDNA, clone ChEST576b15. [CR388731]	-2.21622	-3.11497	-2.39122	-3.29477	CR388731
A_87_P016213		Gallus gallus finished cDNA, clone ChEST38l2. [CR386845]	-2.11807	-3.05352	-2.55161	-2.99031	CR386845
A_87_P059151	SLC46A3	Gallus gallus solute carrier family 46, member 3 (SLC46A3), mRNA [NM_001030828]	-1.64608	-4.28427	-3.9575	-3.13412	NM_001030828
A_87_P069621	MMP11	Uncharacterized protein [Source:UniProtKB/TrEMBL;Acc:F1NBH2] [ENSGALT00000009597]	-3.07708	-3.612	-4.1398	-2.09281	XM_001232776
A_87_P058081	CAPN3	Gallus gallus calpain 3, (p94) (CAPN3), mRNA [NM_001004405]	-1.96661	-2.65112	-4.14257	-2.48732	NM_001004405
A_87_P150628	CYP3A4	Uncharacterized protein [Source:UniProtKB/TrEMBL;Acc:E1BVB6] [ENSGALT00000007060]	-1.85357	-3.57563	-3.45623	-3.03434	XM_414782
A_87_P014207		Gallus gallus finished cDNA, clone ChEST940g7. [CR390361]	-2.43393	-3.4347	-3.79054	-2.58876	CR390361
A_87_P093091	MEGF10	multiple EGF-like-domains 10 [Source:HGNC Symbol;Acc:29634] [ENSGALT00000023694]	-2.629	-2.21048	-1.73779	-3.85426	XM_424719
A_87_P015171	SLC35F3	Gallus gallus finished cDNA, clone ChEST84h20. [CR388876]	-2.68882	-2.35038	-2.35742	-3.71628	CR388876
A_87_P011306		Gallus gallus finished cDNA, clone ChEST945f5. [CR523883]	-2.63723	-2.25992	-2.63921	-4.04192	CR523883
A_87_P037841	PPARG	Gallus gallus peroxisome proliferator-activated receptor gamma (PPARG), mRNA [NM_001001460]	-2.23045	-2.3596	-2.4561	-4.17103	NM_001001460
A_87_P082966	GPD1	Uncharacterized protein [Source:UniProtKB/TrEMBL;Acc:F1NFY2] [ENSGALT00000019704]	-2.11373	-1.91112	-2.33785	-4.14623	XM_422110
A_87_P023690		ribosomal protein L22-like 1 [Source:HGNC Symbol;Acc:27610] [ENSGALT00000033073]	-2.30896	-2.0209	-2.10563	-4.32662	BX932022
A_87_P100171	FAM84A	family with sequence similarity 84, member A [Source:HGNC Symbol;Acc:20743] [ENSGALT00000026555]	-1.99749	-2.30607	-2.12387	-4.01117	BX933089
A_87_P077866		ribosomal protein L22-like 1 [Source:HGNC Symbol;Acc:27610] [ENSGALT00000033073]	-2.13058	-1.99686	-2.0966	-3.88244	BX932022
A_87_P117518		ribosomal protein L22-like 1 [Source:HGNC Symbol;Acc:27610] [ENSGALT00000033073]	-2.18022	-2.06044	-2.08758	-4.01204	BX935481
A_87_P158468		Rep: Rho guanine nucleotide exchange factor 9 (Rac/Cdc42 guanine nucleotide exchange factor 9) (Collybistin) (PEM-2 homolog). - Gallus gallus, complete [TC380644]	-2.49003	-2.83739	-2.17188	-4.68056	XM_420291
A_87_P022324		Gallus gallus finished cDNA, clone ChEST183g20. [BX934992]	-2.74587	-2.67842	-2.19957	-4.0069	BX934992
A_87_P037504	SLC5A1	Uncharacterized protein [Source:UniProtKB/TrEMBL;Acc:F1NNK2] [ENSGALT00000017090]	-2.31245	-2.51951	-2.13613	-4.23731	AJ236903
A_87_P255723		Rep: Rho guanine nucleotide exchange factor 9 (Rac/Cdc42 guanine nucleotide exchange factor 9) (Collybistin) (PEM-2 homolog). - Gallus gallus, complete [TC380644]	-2.20502	-2.8352	-2.21677	-4.14876	XM_420291
A_87_P014288		Uncharacterized protein [Source:UniProtKB/TrEMBL;Acc:F1NML4] [ENSGALT00000033808]	-1.28316	-1.49968	-2.62365	-4.43966	CR390229
A_87_P095216	COL25A1	collagen, type XXV, alpha 1 [Source:HGNC Symbol;Acc:18603] [ENSGALT00000017084]	-1.59297	-1.75422	-2.35706	-4.97441	XM_427455
A_87_P018213	HS3ST2	Gallus gallus finished cDNA, clone ChEST544d20. [CR353015]	-1.87535	-1.65227	-2.12235	-4.79587	CR353015
A_87_P018897		Gallus gallus finished cDNA, clone ChEST1010a21. [CR338710]	-1.61405	-2.04395	-2.11079	-4.77545	CR338710
A_87_P015333		Gallus gallus finished cDNA, clone ChEST851k12. [CR388640]	-1.89897	-1.27207	-1.64571	-4.1916	CR388640
A_87_P059801	FAM213A	Gallus gallus chromosome 6 open reading frame, human C10orf58 (FAM213A), transcript variant 1, mRNA [NM_001193518]	-1.26597	-1.30399	-1.97745	-3.93727	NM_001193518
A_87_P234943		Rep: Sphingomyelin phosphodiesterase 3 (EC 3.1.4.12) (Neutral sphingomyelinase 2) (Neutral sphingomyelinase II) (nSMase2) (nSMase- 2). - Xenopus tropicalis, partial (91%) [TC379470]	-1.43554	-1.49445	-2.09387	-4.07902	XM_429344
A_87_P127068		Gallus gallus finished cDNA, clone ChEST1030j19. [CR407255]	-1.15174	-1.54974	-1.61183	-4.28357	CR407255
A_87_P128983	CPT1A	Gallus gallus carnitine palmitoyltransferase I (CPT1) mRNA, partial cds. [DQ314726]	-1.53442	-2.10553	-1.98411	-4.30112	DQ314726
A_87_P150368	CPT1A	Gallus gallus carnitine palmitoyltransferase I (CPT1) mRNA, partial cds. [DQ314726]	-1.63061	-2.10921	-1.84852	-4.02302	DQ314726
A_87_P237163		Rep: Ubiquitin carrier protein - Ashbya gossypii (Yeast) (Eremothecium gossypii), partial (5%) [TC404149]	-1.55517	-2.20731	-2.13731	-4.01062	XM_003641613
A_87_P079846	PHYHIPL	Gallus gallus phytanoyl-CoA 2-hydroxylase interacting protein-like (PHYHIPL), mRNA [NM_001199504]	-1.53477	-1.28063	-2.81795	-3.62033	NM_001199504
A_87_P054276	SEPP1	Gallus gallus selenoprotein P, plasma, 1 (SEPP1), mRNA [NM_001031609]	-1.44045	-1.64059	-2.84497	-3.93018	NM_001031609
A_87_P002330	SYNDIG1L	synapse differentiation inducing 1-like [Source:HGNC Symbol;Acc:32388] [ENSGALT00000016634]	-1.99408	-1.49746	-2.74752	-4.06422
A_87_P310472		GB	-1.91078	-1.62693	-2.63382	-3.0723
A_87_P013349		Gallus gallus finished cDNA, clone ChEST791k19. [CR391589]	-1.73119	-1.71955	-2.90672	-2.98172	CR391589
A_87_P007870		Rep: Chromosome undetermined SCAF20214, whole genome shotgun sequence - Tetraodon nigroviridis (Green puffer), partial (6%) [TC432560]	-2.03829	-2.17501	-2.55529	-3.3529	XM_003642278
A_87_P086406		Rep: Chromosome undetermined SCAF13320, whole genome shotgun sequence - Tetraodon nigroviridis (Green puffer), partial (5%) [TC399382]	-2.19913	-1.98845	-2.26862	-3.47828
A_87_P017538		Gallus gallus finished cDNA, clone ChEST88n23. [CR354112]	-2.16131	-2.31513	-2.11959	-3.44764	CR354112
A_87_P210953	FBP2	603542215F1 CSEQCHN61 Gallus gallus cDNA clone ChEST513m4 5', mRNA sequence [BU312699]	-2.03877	-2.38477	-2.45829	-3.78836	BU312699
A_87_P060991			-1.78829	-2.25374	-2.4173	-3.61745	M25642
A_87_P075291	CBFA2T3	Gallus gallus core-binding factor, runt domain, alpha subunit 2; translocated to, 3 (CBFA2T3), mRNA [NM_001030580]	-2.20941	-2.16604	-2.81654	-2.88239	NM_001030580
A_87_P051021	GARNL3	Gallus gallus GTPase activating Rap/RanGAP domain-like 3 (GARNL3), mRNA [NM_001030676]	-2.35909	-2.47119	-2.93287	-2.91709	NM_001030676
A_87_P074676		lactate dehydrogenase D [Source:HGNC Symbol;Acc:19708] [ENSGALT00000039942]	-2.42072	-2.40264	-2.52071	-2.84331	CR406347
A_87_P110368	IL1R2	interleukin 1 receptor, type II [Source:HGNC Symbol;Acc:5994] [ENSGALT00000030236]	-1.99952	-2.57735	-2.27646	-3.17237
A_87_P057981	PCDH15	Gallus gallus protocadherin-related 15 (PCDH15), mRNA [NM_001044654]	-1.79847	-2.5872	-2.41862	-2.90871	NM_001044654
A_87_P017829		Gallus gallus finished cDNA, clone ChEST110e20. [CR353609]	-1.73853	-2.46521	-2.26284	-3.07253	CR353609
A_87_P103258	ROPN1L	rhophilin associated tail protein 1-like [Source:HGNC Symbol;Acc:24060] [ENSGALT00000021239]	-1.18628	-1.45466	-1.22744	-3.24476	BX930249
A_87_P007749	FNDC1	fibronectin type III domain containing 1 [Source:HGNC Symbol;Acc:21184] [ENSGALT00000019065]	-1.45436	-1.36016	-1.62347	-2.8862	XM_419627
A_87_P134943	MSC	musculin [Source:HGNC Symbol;Acc:7321] [ENSGALT00000030884]	-1.41729	-1.44755	-1.55933	-2.92441	CV861855
A_87_P064266	EPB41	Gallus gallus erythrocyte membrane protein band 4.1 (elliptocytosis 1, RH-linked) (EPB41), mRNA [NM_001168004]	-1.49485	-1.33448	-1.45573	-2.83886	NM_001168004
A_87_P078401	PHGDH	Uncharacterized protein [Source:UniProtKB/TrEMBL;Acc:E1C7Y3] [ENSGALT00000004729]	-1.47707	-1.33965	-1.47241	-2.83779	BX930701
A_87_P007819		Rep: Regulator of G-protein signaling 5 (RGS5). - Gallus gallus, complete [TC379896]	-1.5769	-1.19403	-1.59319	-2.95095	XM_001233313
A_87_P014346		Gallus gallus finished cDNA, clone ChEST107f21. [CR390144]	-1.58435	-1.27742	-1.47285	-3.00546	CR390144
A_87_P012752		Gallus gallus finished cDNA, clone ChEST956l8. [CR406477]	-1.37557	-1.29546	-1.93031	-3.06395	CR406477
A_87_P091776	PRLR	Gallus gallus prolactin receptor (PRLR), mRNA [NM_204854]	-1.53162	-1.44283	-1.75509	-3.26764	NM_204854
A_87_P013699		Gallus gallus finished cDNA, clone ChEST208p19. [CR391133]	-1.49157	-1.3922	-1.58792	-3.0949	CR391133
A_87_P015302		Gallus gallus finished cDNA, clone ChEST887h12. [CR388693]	-1.28854	-1.49392	-1.69793	-3.17864	CR388693
A_87_P059466	CDH4	Gallus gallus cadherin 4, type 1, R-cadherin (retinal) (CDH4), mRNA [NM_001004391]	-1.8202	-1.45759	-1.59547	-3.61528	NM_001004391
A_87_P009811	CDH4	Gallus gallus cadherin 4, type 1, R-cadherin (retinal) (CDH4), mRNA [NM_001004391]	-1.78052	-1.42884	-1.40637	-3.2504	NM_001004391
A_87_P037211	TRH	Gallus gallus thyrotropin-releasing hormone (TRH), mRNA [NM_001030383]	-1.84327	-1.85148	-1.6826	-3.77726	NM_001030383
A_87_P133953	TRH	Gallus gallus thyrotropin-releasing hormone (TRH), mRNA [NM_001030383]	-1.78287	-1.85889	-1.6847	-3.43132	NM_001030383
A_87_P125268		Gallus gallus finished cDNA, clone ChEST459b23. [CR390808]	-1.39031	-1.61121	-1.90374	-3.63683	CR390808
A_87_P056821	HSPG2	Gallus gallus heparan sulfate proteoglycan 2 (HSPG2), mRNA [NM_001001876]	-1.53649	-1.80193	-1.87812	-3.49617	NM_001001876
A_87_P011994		Gallus gallus finished cDNA, clone ChEST311k18. [CR522884]	-1.45804	-1.70686	-1.95693	-3.49251	CR522884
A_87_P018267		Gallus gallus finished cDNA, clone ChEST402o15. [CR352946]	-1.66284	-1.36552	-1.83164	-2.52488	CR352946
A_87_P296108	HSPG2	Gallus gallus heparan sulfate proteoglycan 2 (HSPG2), mRNA [NM_001001876]	-1.63336	-1.50609	-1.77004	-2.89281	NM_001001876
A_87_P108883	DPT	dermatopontin [Source:HGNC Symbol;Acc:3011] [ENSGALT00000030447]	-1.67558	-1.4567	-1.81004	-2.82169	CO763119
A_87_P285268	MPP2	membrane protein, palmitoylated 2 (MAGUK p55 subfamily member 2) [Source:HGNC Symbol;Acc:7220] [ENSGALT00000004319]	-1.75542	-1.4525	-1.7576	-2.82026	XM_003642818
A_87_P108013	SSPN	sarcospan [Source:HGNC Symbol;Acc:11322] [ENSGALT00000022738]	-1.56082	-1.45817	-1.68224	-2.66348	BX935496
A_87_P292738		Rep: Sarcospan (K-ras oncogene-associated protein) (Kirsten-ras-associated protein). - Gallus gallus, complete [TC380116]	-1.71468	-1.60676	-1.71035	-2.71731	XM_416438
A_87_P172223		Rep: Sarcospan (K-ras oncogene-associated protein) (Kirsten-ras-associated protein). - Gallus gallus, complete [TC380116]	-1.66131	-1.56619	-1.69334	-2.64296	XM_416438
A_87_P038020	COCH	Gallus gallus coagulation factor C homolog, cochlin (Limulus polyphemus) (COCH), mRNA [NM_204937]	-1.95698	-1.68792	-1.53396	-2.72187	NM_204937
A_87_P064256	EPB41	Gallus gallus erythrocyte membrane protein band 4.1 (elliptocytosis 1, RH-linked) (EPB41), mRNA [NM_001168004]	-1.75255	-1.67835	-1.72359	-2.52452	NM_001168004
A_87_P132323		Gallus gallus peroxisome proliferator-activated receptor gamma mRNA, partial sequence. [AF309648]	-1.82282	-1.77894	-1.72831	-2.62596	AF309648
A_87_P308217	HSPG2	Gallus gallus heparan sulfate proteoglycan 2 (HSPG2), mRNA [NM_001001876]	-1.59902	-1.71141	-2.01838	-3.00959	NM_001001876
A_87_P003708	C14H16orf45	chromosome 16 open reading frame 45 [Source:HGNC Symbol;Acc:19213] [ENSGALT00000010426]	-1.53574	-1.64823	-2.03175	-2.84617	XM_414894
A_87_P127838		Gallus gallus finished cDNA, clone ChEST301m18. [CR523505]	-1.62199	-1.60741	-1.96838	-2.82233	CR523505
A_87_P062176		C3 and PZP-like, alpha-2-macroglobulin domain containing 8 [Source:HGNC Symbol;Acc:23228] [ENSGALT00000005938]	-1.64909	-1.62514	-1.84746	-2.94948	XM_003642893
A_87_P297843		Gallus gallus finished cDNA, clone ChEST556k18. [BX934756]	-1.5557	-1.68796	-1.77483	-2.86544	BX934756
A_87_P105808	HGF	Gallus gallus hepatocyte growth factor (hepapoietin A; scatter factor) (HGF), mRNA [NM_001030370]	-1.82622	-2.01116	-1.90188	-2.73544	NM_001030370
A_87_P021515		Gallus gallus finished cDNA, clone ChEST527g3. [BX950682]	-1.60287	-2.02549	-2.01937	-2.60738	BX950682
A_87_P287253		Contig2954 WL [CO635731]	-1.55654	-2.07056	-1.81236	-2.66138	CO635731
A_87_P022491	AKR1D1	aldo-keto reductase family 1, member D1 (delta 4-3-ketosteroid-5-beta-reductase) [Source:HGNC Symbol;Acc:388] [ENSGALT00000020934]	-1.1007	-1.3055	-1.80383	-2.81192	BX934646
A_87_P008812	MST1	Gallus gallus macrophage stimulating 1 (hepatocyte growth factor-like) (MST1), mRNA [NM_205213]	-1.22452	-1.2648	-1.8736	-2.61972	NM_205213
A_87_P125393		Gallus gallus finished cDNA, clone ChEST742o10. [CR390933]	-1.31515	-1.27954	-1.98142	-2.60988	CR390933
A_87_P009396	EPB41	Chicken erythroid membrane skeletal protein 4.1 mRNA, partial cds. [M16962]	-1.25249	-1.41452	-1.56197	-2.76951	M16962
A_87_P010003	MSC	musculin [Source:HGNC Symbol;Acc:7321] [ENSGALT00000030884]	-1.35457	-1.40006	-1.5055	-2.65382	CV861855
A_87_P072801	SFXN1	sideroflexin 1 [Source:HGNC Symbol;Acc:16085] [ENSGALT00000005166]	-1.30268	-1.31887	-1.63745	-2.53472	CR388986
A_87_P106178		cadherin-like and PC-esterase domain containing 1 [Source:HGNC Symbol;Acc:26159] [ENSGALT00000014649]	-1.26311	-1.26871	-1.56778	-2.54668	CR523023
A_87_P079836		Uncharacterized protein [Source:UniProtKB/TrEMBL;Acc:F1NFT3] [ENSGALT00000002803]	-1.27431	-1.31635	-1.7032	-2.68029	XR_026637
A_87_P018747	ALDH1L2	Gallus gallus finished cDNA, clone ChEST985l20. [CR338917]	-1.35256	-1.54881	-1.83242	-2.73201	CR338917
A_87_P037585	GPX4	Gallus gallus phospholipid hydroperoxide glutathione peroxidase (GPX4) mRNA, complete cds. [AF498316]	-1.33577	-1.4698	-1.72634	-2.84962	AF498316
A_87_P111953		tripeptidyl peptidase I [Source:HGNC Symbol;Acc:2073] [ENSGALT00000036381]	-1.44301	-1.61914	-1.55144	-2.8948
A_87_P028793	PLXNA2	plexin A2 [Source:HGNC Symbol;Acc:9100] [ENSGALT00000001931]	-1.38573	-1.73469	-1.84582	-2.62874	XM_417985
A_87_P012008		Gallus gallus finished cDNA, clone ChEST668j19. [CR407532]	-1.60592	-1.72584	-1.8265	-2.55017	CR407532
A_87_P127128		Gallus gallus finished cDNA, clone ChEST911n23. [CR407328]	-1.23197	-1.54064	-1.7177	-2.54953	CR407328
A_87_P023382		Uncharacterized protein [Source:UniProtKB/TrEMBL;Acc:E1BYT0] [ENSGALT00000034651]	-1.31514	-1.74973	-1.61224	-2.63777	BX932748
A_87_P008810	HGF	Gallus gallus hepatocyte growth factor (hepapoietin A; scatter factor) (HGF), mRNA [NM_001030370]	-1.31731	-1.88438	-1.95003	-2.84934	NM_001030370
A_87_P116978		Gallus gallus finished cDNA, clone ChEST556k18. [BX934756]	-1.46229	-1.80136	-1.71755	-2.82283	BX934756
A_87_P173163		Contig2954 WL [CO635731]	-1.35571	-1.96529	-1.72392	-2.69478	CO635731
A_87_P306523		GB	-2.25141	-1.49109	-2.00494	-3.486
A_87_P008910	NRCAM	Gallus gallus neuronal cell adhesion molecule (NRCAM), mRNA [NM_205266]	-2.07147	-2.04721	-1.78233	-3.22069	NM_205266
A_87_P013212		Gallus gallus finished cDNA, clone ChEST888b4. [CR405764]	-2.41694	-1.81543	-1.93874	-3.04259	CR405764
A_87_P017720		Gallus gallus finished cDNA, clone ChEST928f10. [CR353794]	-2.36061	-1.90758	-2.4171	-2.86061	CR353794
A_87_P018507		C3 and PZP-like, alpha-2-macroglobulin domain containing 8 [Source:HGNC Symbol;Acc:23228] [ENSGALT00000005938]	-2.25848	-1.7754	-1.92162	-2.62499	CR352567
A_87_P023799		Gallus gallus finished cDNA, clone ChEST797m21. [BX931757]	-2.01235	-1.75746	-2.15158	-2.67731	BX931757
A_87_P054226	TNFRSF8	Gallus gallus tumor necrosis factor receptor superfamily, member 8 (TNFRSF8), mRNA [NM_204444]	-1.93682	-1.99872	-2.21214	-3.16106	NM_204444
A_87_P030391		Rep: C3 and PZP-like, alpha-2-macroglobulin domain containing 8 - Gallus gallus, partial (11%) [TC395217]	-1.76904	-1.8089	-2.14204	-3.15145	XM_003642893
A_87_P038036	CNIH2	Gallus gallus cornichon homolog 2 (CNIH2), mRNA [NM_001033501]	-2.09302	-2.14325	-2.38221	-2.86749	NM_001033501
A_87_P175358		Rep: ornithine aminotransferase - Gallus gallus, partial (23%) [TC381096]	-1.77048	-2.071	-2.27352	-2.87763
A_87_P094426	ARHGEF9	Cdc42 guanine nucleotide exchange factor (GEF) 9 [Source:HGNC Symbol;Acc:14561] [ENSGALT00000012303]	-2.20245	-2.4445	-1.27007	-3.19414
A_87_P112718	HNMT	Gallus gallus finished cDNA, clone ChEST984j13. [BX929352]	-2.01607	-2.27748	-1.62196	-2.88455	BX929352
A_87_P074441		coiled-coil domain containing 135 [Source:HGNC Symbol;Acc:25289] [ENSGALT00000001593]	-1.78316	-2.49104	-1.51541	-2.76104	DR430034
A_87_P009039	PTPRO	Gallus gallus protein tyrosine phosphatase, receptor type, O (PTPRO), mRNA [NM_204122]	-1.05806	-2.12062	-2.57798	-3.25866	NM_204122
A_87_P023207	FAM84A	Gallus gallus finished cDNA, clone ChEST992k24. [BX933089]	-1.63866	-1.93387	-1.89285	-3.06986	BX933089
A_87_P023666	PSPH	Gallus gallus phosphoserine phosphatase (PSPH), mRNA [NM_001252272]	-1.48125	-2.2075	-2.0326	-3.16044	NM_001252272
A_87_P152618		603132051F1 CSEQCHL24 Gallus gallus cDNA clone ChEST110e14 5', mRNA sequence [BU138204]	-1.35322	-2.03597	-1.79017	-3.30832	BU138204
A_87_P260083	CNR1	Gallus gallus cannabinoid receptor 1 (brain) (CNR1), mRNA [NM_001038652]	-1.30909	-1.882	-2.26209	-2.47747	NM_001038652
A_87_P292988	HEXA	Gallus gallus hexosaminidase A (alpha polypeptide) (HEXA), mRNA [NM_001030390]	-1.38431	-1.74947	-2.20144	-2.34417	NM_001030390
A_87_P291813	RPLP2	Gallus gallus finished cDNA, clone ChEST164n8. [BX935793]	-1.48368	-1.81498	-2.12271	-2.52062	BX935793
A_87_P018646	ADAM22	Gallus gallus finished cDNA, clone ChEST536g12. [CR352358]	-1.52704	-1.73925	-2.30195	-2.27304	CR352358
A_87_P020744	DYNC2H1	dynein, cytoplasmic 2, heavy chain 1 [Source:HGNC Symbol;Acc:2962] [ENSGALT00000027753]	-1.42584	-1.68213	-2.3371	-2.15012	CN226591
A_87_P092786	AUH	Gallus gallus AU RNA binding protein/enoyl-CoA hydratase (AUH), transcript variant 1, mRNA [NM_001252606]	-1.41815	-1.56411	-2.15791	-2.22307	NM_001252606
A_87_P053846	VPS33B	Gallus gallus vacuolar protein sorting 33 homolog B (yeast) (VPS33B), mRNA [NM_001031348]	-1.41417	-1.59913	-2.09157	-2.29651	NM_001031348
A_87_P188633	EEF1A1	Gallus gallus eukaryotic translation elongation factor 1 alpha 1 (EEF1A1), mRNA [NM_204157]	-1.36315	-1.58248	-2.13059	-2.5208	NM_204157
A_87_P009530	EEF1A1	Gallus gallus eukaryotic translation elongation factor 1 alpha 1 (EEF1A1), mRNA [NM_204157]	-1.32517	-1.55637	-2.12186	-2.47615	NM_204157
A_87_P125473		Gallus gallus finished cDNA, clone ChEST195j12. [CR391035]	-1.33114	-1.35081	-2.01654	-2.36296	CR391035
A_87_P115618		Gallus gallus finished cDNA, clone ChEST992f14. [BX933023]	-1.59708	-1.69713	-2.36703	-2.54032	BX933023
A_87_P072221		family with sequence similarity 195, member A [Source:HGNC Symbol;Acc:14142] [ENSGALT00000000053]	-1.7258	-1.79449	-2.11027	-2.65146	BX933195
A_87_P023155		Gallus gallus finished cDNA, clone ChEST509f21. [BX933195]	-1.66156	-1.76557	-2.06919	-2.65908	BX933195
A_87_P003411	PCDH15	Gallus gallus protocadherin-related 15 (PCDH15), mRNA [NM_001044654]	-1.41252	-2.04998	-2.35822	-2.79814	NM_001044654
A_87_P256963	RASSF2	Gallus gallus Ras association (RalGDS/AF-6) domain family member 2 (RASSF2), mRNA [NM_001030884]	-1.14639	-1.9584	-2.19627	-2.81018	NM_001030884
A_87_P021520		dynein, light chain, roadblock-type 2 [Source:HGNC Symbol;Acc:15467] [ENSGALT00000008677]	-1.26232	-1.56923	-2.28272	-2.778	BX950673
A_87_P071871	ABAT	Uncharacterized protein [Source:UniProtKB/TrEMBL;Acc:E1C8M8] [ENSGALT00000011867]	-1.21296	-2.06884	-2.35187	-2.39034	BX950254
A_87_P015182		Gallus gallus finished cDNA, clone ChEST873k5. [CR388856]	-1.23993	-1.92595	-2.39814	-2.27496	CR388856
A_87_P016279		Gallus gallus finished cDNA, clone ChEST225o3. [CR386725]	-1.19899	-2.11324	-2.59166	-2.35653	CR386725
A_87_P012188		Gallus gallus finished cDNA, clone ChEST466o6. [CR407267]	-4.17177	-1.81056	-2.42836	-4.67492	CR407267
A_87_P111733	RAB38	Uncharacterized protein [Source:UniProtKB/TrEMBL;Acc:E1C752] [ENSGALT00000027870]	-2.21227	-3.88604	-2.69928	-4.58088	XM_425653
A_87_P104183	TAF4B	TAF4b RNA polymerase II, TATA box binding protein (TBP)-associated factor, 105kDa [Source:HGNC Symbol;Acc:11538] [ENSGALT00000024404]	-3.64358	-3.56959	-2.69552	-3.76065	DR411833
A_87_P017208		Gallus gallus finished cDNA, clone ChEST552f12. [CR385301]	-2.92524	-2.97935	-2.63713	-3.53009	CR385301
A_87_P011679		Gallus gallus finished cDNA, clone ChEST580c11. [CR523347]	-2.76643	-3.09863	-1.75703	-3.56756	CR523347
A_87_P051296	APIP	Gallus gallus APAF1 interacting protein (APIP), mRNA [NM_001031547]	-2.76049	-2.78125	-4.25059	-3.37386	NM_001031547
A_87_P202578	CNIH2	Gallus gallus cornichon homolog 2 (CNIH2), mRNA [NM_001033501]	-2.4286	-2.66535	-3.3614	-3.88938	NM_001033501
A_87_P012063		Gallus gallus finished cDNA, clone ChEST784n18. [CR407447]	-2.32276	-2.83625	-3.6409	-4.25992	CR407447
A_87_P091716		Uncharacterized protein [Source:UniProtKB/TrEMBL;Acc:E1BXM3] [ENSGALT00000039258]	-2.31378	-3.12687	-3.77467	-3.57069
A_87_P085206		Uncharacterized protein [Source:UniProtKB/TrEMBL;Acc:F1NB11] [ENSGALT00000016444]	-1.89032	-2.00155	-3.57541	-4.79358
A_87_P015966		Gallus gallus finished cDNA, clone ChEST446j8. [CR387223]	-1.88889	-2.1891	-4.06686	-5.1067	CR387223
A_87_P143073	SEPP1	Gallus gallus selenoprotein P, plasma, 1 (SEPP1), mRNA [NM_001031609]	-1.80309	-2.19241	-3.73758	-4.08482	NM_001031609
A_87_P051176	RPS14	Gallus gallus ribosomal protein S14 (RPS14), mRNA [NM_001030619]	-1.79625	-2.4685	-3.75555	-3.71319	NM_001030619
A_87_P014631		plexin C1 [Source:HGNC Symbol;Acc:9106] [ENSGALT00000018451]	-1.789	-2.32677	-3.46784	-3.67757	CR389726
A_87_P094276	LOC422284	Uncharacterized protein [Source:UniProtKB/TrEMBL;Acc:E1C1I7] [ENSGALT00000032358]	-1.88338	-2.24847	-3.21579	-3.39032	CR407051
A_87_P118753	PPARG	Gallus gallus finished cDNA, clone ChEST991g15. [CR338957]	-2.04395	-2.30041	-3.07329	-3.91825	CR338957
A_87_P290833	SEPP1	Gallus gallus selenoprotein P, plasma, 1 (SEPP1), mRNA [NM_001031609]	-1.55151	-1.9055	-3.23878	-3.94327	NM_001031609
A_87_P012250	PLBD2	Uncharacterized protein [Source:UniProtKB/TrEMBL;Acc:F1P0Z3] [ENSGALT00000013542]	-1.5727	-2.11696	-2.88697	-3.65229	CR407176
A_87_P111158	DCLK1	Gallus gallus doublecortin-like kinase 1 (DCLK1), mRNA [NM_001257257]	-1.44341	-2.06783	-2.91183	-3.76293	NM_001257257
A_87_P163058		Rep: RAN binding protein 3-like - Gallus gallus, partial (81%) [TC384580]	-1.42105	-2.20325	-2.99715	-3.81999
A_87_P008998	GFRA2	Gallus gallus GDNF family receptor alpha 2 (GFRA2), mRNA [NM_205101]	-1.77651	-2.54633	-2.72062	-4.67333	NM_205101
A_87_P012251		Gallus gallus finished cDNA, clone ChEST739b13. [CR407175]	-1.84819	-2.73248	-2.89369	-3.77369	CR407175
A_87_P015571		Gallus gallus finished cDNA, clone ChEST536f17. [CR387785]	-1.66567	-2.89009	-2.71021	-3.9214	CR387785
A_87_P015448	C5H11orf96	Gallus gallus chromosome 5 open reading frame, human C11orf96 (C5H11orf96), mRNA [NM_001145042]	-1.9501	-2.1995	-1.61806	-2.10668	NM_001145042
A_87_P069696	GNAZ	guanine nucleotide binding protein (G protein), alpha z polypeptide [Source:HGNC Symbol;Acc:4395] [ENSGALT00000010871]	-1.93225	-2.00828	-1.44207	-2.17084	CR352420
A_87_P055426	MYCN	Gallus gallus v-myc myelocytomatosis viral related oncogene, neuroblastoma derived (avian) (MYCN), mRNA [NM_001031091]	-2.25024	-2.31106	-1.51102	-2.00845	NM_001031091
A_87_P009246	MYCN	Gallus gallus v-myc myelocytomatosis viral related oncogene, neuroblastoma derived (avian) (MYCN), mRNA [NM_001031091]	-2.21332	-2.08579	-1.4488	-1.75353	NM_001031091
A_87_P109663	CBS	cystathionine-beta-synthase [Source:HGNC Symbol;Acc:1550] [ENSGALT00000026110]	-2.08279	-1.9155	-1.61385	-1.80364	XM_416752
A_87_P096251	N4BP2	Uncharacterized protein [Source:UniProtKB/TrEMBL;Acc:E1BVH9] [ENSGALT00000023095]	-2.16937	-1.8559	-1.54253	-1.66077	BU228063
A_87_P003555	DNAL1	Gallus gallus dynein, axonemal, light chain 1 (DNAL1), mRNA [NM_001199681]	-2.23175	-1.49062	-1.67575	-2.54968	NM_001199681
A_87_P123283	OXCT1	Gallus gallus finished cDNA, clone ChEST513o23. [CR388800]	-2.19325	-1.51525	-1.55334	-2.15807	CR388800
A_87_P193928	ALCAM	Gallus gallus activated leukocyte cell adhesion molecule (ALCAM), mRNA [NM_205179]	-1.95163	-1.58098	-1.57245	-2.30252	NM_205179
A_87_P067211		matrix-remodelling associated 7 [Source:HGNC Symbol;Acc:7541] [ENSGALT00000002789]	-2.00447	-1.57279	-1.48011	-2.34405	CR388525
A_87_P024284		Gallus gallus finished cDNA, clone ChEST599e12. [BX930460]	-2.16974	-1.8582	-1.51733	-2.32188	BX930460
A_87_P142528	C5H11orf96	Gallus gallus chromosome 5 open reading frame, human C11orf96 (C5H11orf96), mRNA [NM_001145042]	-1.93243	-2.01319	-1.68129	-2.27529	NM_001145042
A_87_P074871	GPT2	glutamic pyruvate transaminase (alanine aminotransferase) 2 [Source:HGNC Symbol;Acc:18062] [ENSGALT00000006611]	-1.85116	-2.04847	-1.86901	-2.26012	XM_414111
A_87_P013060	LOC421996	Uncharacterized protein [Source:UniProtKB/TrEMBL;Acc:E1C9A4] [ENSGALT00000031571]	-1.76043	-2.12652	-1.75858	-2.48377	CR405997
A_87_P016956	LOC100859905	Gallus gallus finished cDNA, clone ChEST513o8. [CR385741]	-2.11373	-2.15838	-1.94514	-2.34779	CR385741
A_87_P098776	MTHFD1L	Uncharacterized protein [Source:UniProtKB/TrEMBL;Acc:F1NCS6] [ENSGALT00000020285]	-2.27401	-2.26191	-1.79336	-2.41075	BU387623
A_87_P106518		Uncharacterized protein [Source:UniProtKB/TrEMBL;Acc:F1NFS4] [ENSGALT00000030666]	-2.25836	-2.07322	-1.78443	-2.50351
A_87_P324877		Rep: Otoancorin precursor. - Gallus gallus, partial (4%) [TC386338]	-2.96414	-1.61055	-2.0077	-2.18709
A_87_P071801		otoancorin [Source:HGNC Symbol;Acc:16378] [ENSGALT00000011449]	-3.01505	-1.89524	-2.27351	-2.02834	CR385830
A_87_P314777			-2.90049	-1.91278	-2.2977	-2.34013
A_87_P013380		Gallus gallus finished cDNA, clone ChEST790c1. [CR391548]	-2.21296	-1.69891	-2.68383	-1.88602	CR391548
A_87_P064381	CSF3R	Gallus gallus colony stimulating factor 3 receptor (granulocyte) (CSF3R), mRNA [NM_001030898]	-2.41257	-1.9268	-2.19679	-2.27353	NM_001030898
A_87_P014923		LON peptidase N-terminal domain and ring finger 3 [Source:HGNC Symbol;Acc:21152] [ENSGALT00000014392]	-2.13822	-1.85342	-2.0409	-2.32977	CR389285
A_87_P037145	C6H10orf46	Gallus gallus chromosome 6 open reading frame, human C10orf46 (C6H10orf46), mRNA [NM_001031238]	-1.96249	-1.97029	-2.17526	-2.44769	NM_001031238
A_87_P011533		Gallus gallus finished cDNA, clone ChEST864a9. [CR523554]	-1.97445	-1.95959	-2.23209	-2.2024	CR523554
A_87_P036259	RWDD1	RWD domain containing 1 [Source:RefSeq peptide;Acc:NP_001026246] [ENSGALT00000031721]	-1.91165	-1.99961	-2.14969	-2.2828	AJ720663
A_87_P014376		Gallus gallus finished cDNA, clone ChEST1007c2. [CR390087]	-1.92972	-1.9569	-2.14261	-2.31541	CR390087
A_87_P119583	AHNAK2	Gallus gallus finished cDNA, clone ChEST52c19. [CR353217]	-1.90706	-1.93561	-2.08568	-2.1279	CR353217
A_87_P098926	FUCA2	fucosidase, alpha-L- 2, plasma [Source:HGNC Symbol;Acc:4008] [ENSGALT00000022368]	-1.89421	-1.92241	-1.99794	-2.14884	XM_419707
A_87_P311887		GB	-1.95792	-1.80063	-1.97378	-2.02004
A_87_P081976		phospholipase C-like 1 [Source:HGNC Symbol;Acc:9063] [ENSGALT00000013169]	-1.96847	-1.92415	-1.9287	-2.05156	CO762902
A_87_P009690	AOX2P	Gallus gallus aldehyde oxidase 2 pseudogene (AOX2P), mRNA [NM_001039601]	-2.05588	-1.97011	-2.39235	-1.97914	NM_001039601
A_87_P252163	SLC24A6	solute carrier family 24 (sodium/lithium/calcium exchanger), member 6 [Source:HGNC Symbol;Acc:26175] [ENSGALT00000013570]	-1.81461	-1.88879	-2.25143	-1.83845	XM_415321
A_87_P124333		Gallus gallus finished cDNA, clone ChEST713c17. [CR389853]	-1.86804	-1.94815	-2.29504	-1.80929	CR389853
A_87_P307862		Rep: Ubiquitin-protein ligase E3B - Homo sapiens (Human), partial (38%) [TC434947]	-2.09896	-2.09273	-2.05594	-2.0114
A_87_P015771	SLC24A6	solute carrier family 24 (sodium/lithium/calcium exchanger), member 6 [Source:HGNC Symbol;Acc:26175] [ENSGALT00000013570]	-1.88227	-2.07507	-2.13773	-1.86401	CR387505
A_87_P122498		Gallus gallus finished cDNA, clone ChEST351c21. [CR387311]	-1.97476	-2.20607	-2.12639	-1.81557	CR387311
A_87_P134153	C8H1orf173	chromosome 1 open reading frame 173 [Source:HGNC Symbol;Acc:25346] [ENSGALT00000032905]	-2.52183	-2.1468	-1.72454	-1.62701	XM_422545
A_87_P039093	C8H1orf173	chromosome 1 open reading frame 173 [Source:HGNC Symbol;Acc:25346] [ENSGALT00000032905]	-2.86076	-2.29464	-1.95866	-1.75276	BU398395
A_87_P148398	LOC420301	Uncharacterized protein [Source:UniProtKB/TrEMBL;Acc:E1BWP5] [ENSGALT00000030802]	-2.72884	-1.96185	-2.0694	-1.88069	BX931352
A_87_P013720		Gallus gallus finished cDNA, clone ChEST208f11. [CR391107]	-2.32238	-2.27229	-2.41862	-1.88049	CR391107
A_87_P023414	PPPDE2	desumoylating isopeptidase 1 [Source:HGNC Symbol;Acc:24577] [ENSGALT00000019464]	-2.49607	-2.17613	-2.13361	-1.76821	BX932648
A_87_P126223		Gallus gallus finished cDNA, clone ChEST592i18. [CR405988]	-2.27349	-2.18443	-2.03308	-1.80436	CR405988
A_87_P017922		Gallus gallus finished cDNA, clone ChEST254m18. [CR353468]	-2.24007	-2.25097	-2.20533	-1.68081	CR353468
A_87_P105698		dehydrogenase E1 and transketolase domain containing 1 [Source:HGNC Symbol;Acc:23537] [ENSGALT00000005822]	-1.98242	-2.35977	-2.20638	-1.88181	XM_423753
A_87_P037787	SLC16A3	Gallus gallus solute carrier family 16, member 3 (monocarboxylic acid transporter 4) (SLC16A3), mRNA [NM_204663]	-2.04181	-2.41851	-1.96964	-2.02056	NM_204663
A_87_P154943		Rep: 1-acylglycerophosphocholine O-acyltransferase 1 (EC 2.3.1.23) (Lung- type acyl-coa:lysophosphatidylcholine acyltransferase 1) (Acyltransferase-like 2) (Phosphonoformate immuno-associated protein 3). - Gallus gallus, partial (92%) [TC388515]	-1.98294	-2.20178	-1.92729	-1.94231
A_87_P170833		gPGC_EST07640 Embryonic gonadal PGC cDNA Library Gallus gallus cDNA 5', mRNA sequence [DR417798]	-1.90732	-2.28705	-1.96413	-1.87197	DR417798
A_87_P037870	GSTA3	Gallus gallus glutathione S-transferase alpha 3 (GSTA3), mRNA [NM_204818]	-1.57829	-1.6905	-2.91044	-1.74369	NM_204818
A_87_P149778	GSTA3	Gallus gallus glutathione S-transferase alpha 3 (GSTA3), mRNA [NM_204818]	-1.60061	-1.89328	-3.02101	-1.6447	NM_204818
A_87_P310552		GB	-1.56815	-2.28242	-2.79298	-2.01948
A_87_P128658		Gallus gallus finished cDNA, clone ChEST837m20. [CR733289]	-1.34319	-2.17844	-2.64858	-2.01836	CR733289
A_87_P071836	GRIN2A	glutamate receptor, ionotropic, N-methyl D-aspartate 2A [Source:HGNC Symbol;Acc:4585] [ENSGALT00000011793]	-1.88906	-2.15787	-2.5096	-1.7786	XM_425252
A_87_P017366	LSM5	Gallus gallus finished cDNA, clone ChEST536e2. [CR354370]	-1.67646	-2.24094	-2.35045	-1.72103	CR354370
A_87_P120618	SPICE1	Gallus gallus finished cDNA, clone ChEST398c21. [CR385116]	-1.78126	-2.50562	-2.4496	-1.48537	CR385116
A_87_P096731	SPON2	spondin 2, extracellular matrix protein [Source:HGNC Symbol;Acc:11253] [ENSGALT00000025346]	-1.82005	-2.64332	-2.41459	-2.01236	BX931971
A_87_P310832		dehydrogenase E1 and transketolase domain containing 1 [Source:HGNC Symbol;Acc:23537] [ENSGALT00000005822]	-1.79444	-2.68554	-2.71068	-2.22691	XM_423753
A_87_P054491	GPR37	Gallus gallus G protein-coupled receptor 37 (endothelin receptor type B-like) (GPR37), mRNA [NM_001081699]	-2.08172	-2.24246	-2.72344	-2.44481	NM_001081699
A_87_P009397	CDH1	Gallus gallus cadherin 1, type 1, E-cadherin (epithelial) (CDH1), mRNA [NM_001039258]	-1.75739	-2.09352	-2.69291	-2.7651	NM_001039258
A_87_P087386		Gallus gallus finished cDNA, clone ChEST286o3. [CR523894]	-1.70886	-2.09644	-2.61214	-2.53122	CR523894
A_87_P035993	GRPEL1	Gallus gallus GrpE-like 1, mitochondrial (E. coli) (GRPEL1), nuclear gene encoding mitochondrial protein, mRNA [NM_001006458]	-1.92951	-2.41855	-2.21855	-2.5871	NM_001006458
A_87_P085486	GALC	galactosylceramidase [Source:HGNC Symbol;Acc:4115] [ENSGALT00000017238]	-1.81397	-2.47499	-2.29319	-2.34281	XM_421304
A_87_P017357	HDGFRP3	Gallus gallus finished cDNA, clone ChEST69e7. [CR382435]	-1.91567	-2.31338	-2.30482	-2.18782	CR382435
A_87_P037094	EIF2D	Gallus gallus eukaryotic translation initiation factor 2D (EIF2D), mRNA [NM_001006322]	-1.51244	-2.31319	-2.4493	-2.51723	NM_001006322
A_87_P011691	PLA2G10	Gallus gallus phospholipase A2, group X (PLA2G10), mRNA [NM_001184757]	-1.619	-2.39372	-2.66529	-2.3913	NM_001184757
A_87_P106113	GPR37	Gallus gallus G protein-coupled receptor 37 (endothelin receptor type B-like) (GPR37), mRNA [NM_001081699]	-1.79424	-2.15796	-2.39784	-2.38315	NM_001081699
A_87_P017053		Gallus gallus finished cDNA, clone ChEST843d1. [CR385592]	-1.66989	-2.10175	-2.34067	-2.66538	CR385592
A_87_P013837		Gallus gallus finished cDNA, clone ChEST751l21. [CR390937]	-1.72087	-2.25485	-2.46164	-2.57354	CR390937
A_87_P055706	MCMBP	Gallus gallus minichromosome maintenance complex binding protein (MCMBP), mRNA [NM_001012912]	-2.23081	-2.7211	-2.91828	-2.21301	NM_001012912
A_87_P036492	SHFM1	Gallus gallus split hand/foot malformation (ectrodactyly) type 1 (SHFM1), mRNA [NM_001085439]	-1.69451	-2.60672	-3.22376	-2.16385	NM_001085439
A_87_P094326		Uncharacterized protein [Source:UniProtKB/TrEMBL;Acc:E1C1J9] [ENSGALT00000032344]	-1.75661	-2.644	-2.73344	-2.68078	BU448346
A_87_P016838		Gallus gallus finished cDNA, clone ChEST1022b1. [CR385905]	-1.85029	-2.80713	-2.81193	-2.70928	CR385905
A_87_P192848	NAPEPLD	Gallus gallus N-acyl phosphatidylethanolamine phospholipase D (NAPEPLD), mRNA [NM_001030730]	-1.14942	-1.09043	-1.37135	-2.13612	NM_001030730
A_87_P007518		Rep: EGF-like repeat and discoidin I-like domain-containing protein 3 precursor (EGF-like repeats and discoidin I-like domains protein 3) (Developmentally-regulated endothelial cell locus 1 protein) (Integrin-binding protein DEL1). - Canis familiaris, partial (95%) [TC377805]	-1.26115	-1.08192	-1.14223	-2.05993	XM_424906
A_87_P091871	GHR	Gallus gallus growth hormone receptor (GHR), mRNA [NM_001001293]	-1.15147	-1.26723	-1.3137	-2.36074	NM_001001293
A_87_P130968	GHR	Gallus gallus growth hormone receptor (GHR), mRNA [NM_001001293]	-1.10252	-1.26184	-1.26489	-2.41944	NM_001001293
A_87_P296773	ALDH1L2	aldehyde dehydrogenase 1 family, member L2 [Source:HGNC Symbol;Acc:26777] [ENSGALT00000020714]	-1.35217	-1.25793	-1.32597	-2.61215	XM_003640425
A_87_P112803	PALMD	palmdelphin [Source:HGNC Symbol;Acc:15846] [ENSGALT00000008738]	-1.28666	-1.19448	-1.41257	-2.65584	BX929483
A_87_P003408		Rep: Sphingomyelin phosphodiesterase 3 (EC 3.1.4.12) (Neutral sphingomyelinase 2) (Neutral sphingomyelinase II) (nSMase2) (nSMase- 2). - Xenopus tropicalis, partial (91%) [TC379470]	-1.17806	-1.14418	-1.29435	-2.74873	XM_429344
A_87_P194593	CXCL12	Gallus gallus finished cDNA, clone ChEST21b22. [CR353382]	-1.48521	-1.26014	-1.42141	-2.04641	CR353382
A_87_P245703	CAMK4	Gallus gallus calcium/calmodulin-dependent protein kinase IV (CAMK4), mRNA [NM_001034813]	-1.44757	-1.29263	-1.49228	-2.09671	NM_001034813
A_87_P035539	DOCK10	dedicator of cytokinesis 10 [Source:HGNC Symbol;Acc:23479] [ENSGALT00000008057]	-1.43824	-1.30322	-1.47795	-2.09495	AJ851792
A_87_P035650	OXCT1	Gallus gallus 3-oxoacid CoA transferase 1 (OXCT1), nuclear gene encoding mitochondrial protein, mRNA [NM_001006578]	-1.54835	-1.21	-1.56935	-2.02775	NM_001006578
A_87_P020014		Rep: Netrin-G1 precursor (Laminet-1). - Gallus gallus, partial (80%) [TC378302]	-1.46598	-1.15055	-1.4286	-2.18744	XM_001231446
A_87_P081006		PDZ domain containing 7 [Source:HGNC Symbol;Acc:26257] [ENSGALT00000039301]	-1.46146	-1.16574	-1.33432	-2.08335	XM_003641489
A_87_P016339	KAL1	Gallus gallus Kallmann syndrome 1 sequence (KAL1), mRNA [NM_205424]	-1.83022	-1.39917	-1.41788	-2.03971	NM_205424
A_87_P015912		Gallus gallus finished cDNA, clone ChEST837i10. [CR387302]	-1.63389	-1.43016	-1.47073	-2.10887	CR387302
A_87_P014573		Gallus gallus finished cDNA, clone ChEST269m14. [CR389813]	-1.53269	-1.40397	-1.25763	-2.00836	CR389813
A_87_P120913	UBA7	Uncharacterized protein [Source:UniProtKB/TrEMBL;Acc:F1P543] [ENSGALT00000003973]	-1.42809	-1.37215	-1.39723	-2.3203	CR385421
A_87_P290993		gonad_EST09719 Embryonic gonad cDNA Library Gallus gallus cDNA 5', mRNA sequence [CV862243]	-1.4816	-1.25425	-1.33691	-2.28442	CV862243
A_87_P007366	PROS1	protein S (alpha) [Source:HGNC Symbol;Acc:9456] [ENSGALT00000024855]	-1.42936	-1.29629	-1.4776	-2.21177	XM_416641
A_87_P013384		Gallus gallus finished cDNA, clone ChEST987f14. [CR391541]	-1.34966	-1.30222	-1.49485	-2.22326	CR391541
A_87_P125053	PABPC1	Gallus gallus poly(A) binding protein, cytoplasmic 1 (PABPC1), mRNA [NM_001031597]	-1.56386	-1.33095	-1.50714	-2.27578	NM_001031597
A_87_P144468	SORL1	sortilin-related receptor, L(DLR class) A repeats containing [Source:HGNC Symbol;Acc:11185] [ENSGALT00000010639]	-1.62303	-1.24309	-1.59171	-2.20406	XM_001232945
A_87_P008247	SORL1	sortilin-related receptor, L(DLR class) A repeats containing [Source:HGNC Symbol;Acc:11185] [ENSGALT00000010639]	-1.61006	-1.32197	-1.65777	-2.29778	XM_001232945
A_87_P109338	CYYR1	cysteine/tyrosine-rich 1 [Source:HGNC Symbol;Acc:16274] [ENSGALT00000025441]	-1.50538	-1.32759	-1.49567	-2.4587	XM_001233378
A_87_P082961	OSBPL11	Oxysterol-binding protein [Source:UniProtKB/TrEMBL;Acc:F1NFY3] [ENSGALT00000019698]	-1.48919	-1.34068	-1.65533	-2.39832	XM_422109
A_87_P036525	PDIA4	Gallus gallus protein disulfide isomerase family A, member 4 (PDIA4), mRNA [NM_001006370]	-1.37173	-1.30448	-1.5623	-2.39407	NM_001006370
A_87_P011907		Gallus gallus finished cDNA, clone ChEST791c13. [CR523007]	-1.37803	-1.38991	-1.53667	-2.34964	CR523007
A_87_P034853	PTDSS1	Gallus gallus phosphatidylserine synthase 2 (PTDSS2), mRNA [NM_001199503]	-1.72735	-1.82255	-1.51629	-2.13152	NM_001199503
A_87_P032731	RASSF1	603107033F1 CSEQCHN04 Gallus gallus cDNA clone ChEST47b9 5', mRNA sequence [BU221395]	-1.63919	-1.81973	-1.49088	-2.12637	BU221395
A_87_P120663		Gallus gallus finished cDNA, clone ChEST543o8. [CR385166]	-1.74267	-1.72005	-1.27592	-2.01603	CR385166
A_87_P122658		Gallus gallus finished cDNA, clone ChEST484m24. [CR387473]	-1.54551	-1.68238	-1.37237	-2.08079	CR387473
A_87_P093606	PRDM6	PR domain containing 6 [Source:HGNC Symbol;Acc:9350] [ENSGALT00000008588]	-1.55948	-1.72718	-1.53412	-2.22804	XM_424413
A_87_P124523		Gallus gallus finished cDNA, clone ChEST916k3. [CR390089]	-1.42523	-1.64492	-1.51188	-2.12438	CR390089
A_87_P018606		Gallus gallus finished cDNA, clone ChEST78o11. [CR352420]	-1.64127	-1.76771	-1.45713	-2.40387	CR352420
A_87_P010139		Rep: Protein sel-1 homolog 1 precursor - Homo sapiens (Human), partial (86%) [TC382118]	-1.60237	-1.84502	-1.64857	-2.32976
A_87_P017937		Gallus gallus finished cDNA, clone ChEST144h7. [CR353438]	-1.49868	-1.3226	-1.73166	-2.01285	CR353438
A_87_P128088		Gallus gallus finished cDNA, clone ChEST555d13. [CR523780]	-1.60497	-1.43854	-1.7735	-2.14319	CR523780
A_87_P264473		603127462F1 CSEQCHL13 Gallus gallus cDNA clone ChEST98l15 5', mRNA sequence [BU110607]	-1.5285	-1.46058	-1.61739	-2.114	BU110607
A_87_P010123	OCC-1	Gallus gallus overexpressed in colon carcinoma 1 protein homolog (OCC-1), mRNA [NM_001145200]	-1.43365	-1.54327	-1.68534	-2.01098	NM_001145200
A_87_P010895	TBC1D9	TBC1 domain family, member 9 (with GRAM domain) [Source:HGNC Symbol;Acc:21710] [ENSGALT00000016022]	-1.33614	-1.45202	-1.75185	-2.06939	CR524442
A_87_P108018	ITPR2	inositol 1,4,5-trisphosphate receptor, type 2 [Source:HGNC Symbol;Acc:6181] [ENSGALT00000022784]	-1.52649	-1.59361	-1.71374	-2.14806	XM_001235612
A_87_P013903		Gallus gallus finished cDNA, clone ChEST973j24. [CR390830]	-1.46764	-1.59918	-1.75561	-2.06722	CR390830
A_87_P118243		Gallus gallus finished cDNA, clone ChEST541p17. [BX950494]	-1.449	-1.67696	-1.68638	-2.10904	BX950494
A_87_P017867		Gallus gallus finished cDNA, clone ChEST128a8. [CR353547]	-1.47725	-1.36551	-1.94418	-2.28882	CR353547
A_87_P284268		Rep: Lysosomal alpha-glucosidase precursor (EC 3.2.1.20) (Acid maltase) (Aglucosidase alfa) [Contains: 76 kDa lysosomal alpha-glucosidase; 70 kDa lysosomal alpha-glucosidase]. - Gallus gallus, complete [TC408177]	-1.43796	-1.4239	-1.88415	-2.2036	XM_001232640
A_87_P068496	UCK1	uridine-cytidine kinase 1 [Source:HGNC Symbol;Acc:14859] [ENSGALT00000005921]	-1.41266	-1.40852	-1.80514	-2.20355	CR388857
A_87_P012877		Gallus gallus finished cDNA, clone ChEST867e24. [CR406296]	-1.43687	-1.45952	-1.75674	-2.21554	CR406296
A_87_P018283	ANTXRL	anthrax toxin receptor-like [Source:HGNC Symbol;Acc:27277] [ENSGALT00000009598]	-1.19457	-1.43379	-1.76675	-2.25719	CR352919
A_87_P243433	EEF2	Gallus gallus eukaryotic translation elongation factor 2 (EEF2), mRNA [NM_205368]	-1.25985	-1.41939	-1.81649	-2.25923	NM_205368
A_87_P037939	PRLR	Gallus gallus prolactin receptor (PRLR), mRNA [NM_204854]	-1.3153	-1.43089	-1.68994	-2.34367	NM_204854
A_87_P319482	RPLP0	Gallus gallus ribosomal protein, large, P0 (RPLP0), mRNA [NM_204987]	-1.32043	-1.40253	-1.73009	-2.34777	NM_204987
A_87_P003707		Rep: Uncharacterized protein C16orf45. - Gallus gallus, complete [TC378649]	-1.4062	-1.56567	-1.80067	-2.34434
A_87_P017883		Gallus gallus finished cDNA, clone ChEST132b22. [CR353526]	-1.27379	-1.53977	-1.79257	-2.24268	CR353526
A_87_P008094		603533656F1 CSEQCHN53 Gallus gallus cDNA clone ChEST491p13 5', mRNA sequence [BU273151]	-1.28174	-1.60352	-1.7955	-2.23275	BU273151
A_87_P153583		Rep: Zgc:112097 protein - Danio rerio (Zebrafish) (Brachydanio rerio), partial (82%) [TC374259]	-1.2894	-1.65258	-1.8151	-2.26967
A_87_P023142	CZH5orf63	Gallus gallus finished cDNA, clone ChEST518f15. [BX933223]	-1.21449	-1.37551	-1.73125	-2.14269	BX933223
A_87_P151648	NSA2	Gallus gallus NSA2 ribosome biogenesis homolog (S. cerevisiae) (NSA2), mRNA [NM_001006579]	-1.23514	-1.35888	-1.62904	-2.16223	NM_001006579
A_87_P194923	EIF3E	Gallus gallus eukaryotic translation initiation factor 3, subunit E (EIF3E), mRNA [NM_001006349]	-1.27023	-1.33051	-1.60643	-2.02973	NM_001006349
A_87_P066111	WBSCR17	Williams-Beuren syndrome chromosome region 17 [Source:HGNC Symbol;Acc:16347] [ENSGALT00000001706]	-1.3642	-1.36905	-1.61209	-2.02416	XM_415728
A_87_P037462	ADCY5	Gallus gallus adenylate cyclase 5 (ADCY5), mRNA [NM_204631]	-1.35362	-1.17111	-1.61581	-2.16171	NM_204631
A_87_P057531	NRTN	Gallus gallus neurturin (NRTN), mRNA [NM_001081504]	-1.37295	-1.26525	-1.56623	-2.17493	NM_001081504
A_87_P058376	RPL7	Gallus gallus ribosomal protein L7 (RPL7), mRNA [NM_001006345]	-1.30079	-1.29526	-1.57023	-2.11179	NM_001006345
A_87_P008162	EIF3F	eukaryotic translation initiation factor 3, subunit F [Source:HGNC Symbol;Acc:3275] [ENSGALT00000008544]	-1.31029	-1.25527	-1.62053	-2.21897	XM_421624
A_87_P209653	OXCT1	Gallus gallus 3-oxoacid CoA transferase 1 (OXCT1), nuclear gene encoding mitochondrial protein, mRNA [NM_001006578]	-1.28612	-1.31085	-1.63404	-2.20584	NM_001006578
A_87_P024632	RPLP0	Gallus gallus finished cDNA, clone ChEST793a3. [BX929676]	-1.34663	-1.29938	-1.70226	-2.2217	BX929676
A_87_P013423		Gallus gallus finished cDNA, clone ChEST904e24. [CR391486]	-1.35746	-1.24989	-1.71138	-2.1907	CR391486
A_87_P061951	GPX4	glutathione peroxidase 4 (phospholipid hydroperoxidase) [Source:RefSeq peptide;Acc:NP_989551] [ENSGALT00000035078]	-1.2163	-1.37238	-1.52001	-2.10396	AF498316
A_87_P055296	NEBL	Gallus gallus nebulette (NEBL), mRNA [NM_204488]	-1.19539	-1.36443	-1.35498	-2.17076	NM_204488
A_87_P118463	NEBL	Gallus gallus nebulette (NEBL), mRNA [NM_204488]	-1.2192	-1.34666	-1.36019	-2.10307	NM_204488
A_87_P260138	URM1	Gallus gallus ubiquitin related modifier 1 (URM1), mRNA [NM_001007843]	-1.24482	-1.31994	-1.3654	-2.11416	NM_001007843
A_87_P058866	APP	Gallus gallus amyloid beta (A4) precursor protein (APP), mRNA [NM_204308]	-1.29398	-1.30459	-1.36691	-2.02925	NM_204308
A_87_P078691	LOC771339	Uncharacterized protein [Source:UniProtKB/TrEMBL;Acc:F1P3Z8] [ENSGALT00000035417]	-1.32478	-1.31624	-1.44066	-2.04046	CR387333
A_87_P034717		603110379F1 CSEQCHL12 Gallus gallus cDNA clone ChEST56m19 5', mRNA sequence [BU106936]	-1.3122	-1.23431	-1.42448	-2.1136	BU106936
A_87_P117368	OAT	Gallus gallus ornithine aminotransferase (OAT), nuclear gene encoding mitochondrial protein, mRNA [NM_001006567]	-1.15086	-1.22803	-1.57778	-2.00107	NM_001006567
A_87_P219978	LOC771339	Uncharacterized protein [Source:UniProtKB/TrEMBL;Acc:F1P3Z8] [ENSGALT00000035417]	-1.1933	-1.24898	-1.43818	-2.0167	CR390519
A_87_P011437	NSA2	Gallus gallus NSA2 ribosome biogenesis homolog (S. cerevisiae) (NSA2), mRNA [NM_001006579]	-1.16055	-1.23871	-1.46007	-2.0458	NM_001006579
A_87_P123923		Gallus gallus finished cDNA, clone ChEST184g12. [CR389443]	-1.11995	-1.22641	-1.40687	-2.03047	CR389443
A_87_P036388	ASB9	Gallus gallus ankyrin repeat and SOCS box containing 9 (ASB9), mRNA [NM_001006262]	-1.14135	-1.37851	-1.89957	-2.0342	NM_001006262
A_87_P063161	PSME3	Proteasome activator complex subunit 3 [Source:UniProtKB/Swiss-Prot;Acc:Q5F3J5] [ENSGALT00000004634]	-1.07931	-1.29887	-1.7798	-2.10637	BX931209
A_87_P151488	EIF3F	eukaryotic translation initiation factor 3, subunit F [Source:HGNC Symbol;Acc:3275] [ENSGALT00000008544]	-1.19548	-1.30544	-1.74982	-2.33532	XM_421624
A_87_P037492	PDLIM3	Gallus gallus PDZ and LIM domain 3 (PDLIM3), mRNA [NM_001001764]	-1.14451	-1.20457	-1.7014	-2.41639	NM_001001764
A_87_P193253	ASB9	Gallus gallus ankyrin repeat and SOCS box containing 9 (ASB9), mRNA [NM_001006262]	-1.1148	-1.34737	-1.8626	-2.22296	NM_001006262
A_87_P018803		Gallus gallus finished cDNA, clone ChEST69d4. [CR338843]	-1.16364	-1.28291	-1.89574	-2.34851	CR338843
A_87_P037752	CHURC1	Gallus gallus churchill domain containing 1 (CHURC1), mRNA [NM_204709]	-1.28835	-1.38963	-1.63356	-2.26733	NM_204709
A_87_P133793	RPLP0	Gallus gallus ribosomal protein, large, P0 (RPLP0), mRNA [NM_204987]	-1.30756	-1.32264	-1.64511	-2.28604	NM_204987
A_87_P006981		Rep: Transmembrane protein 158 precursor - Bos taurus (Bovine), partial (60%) [TC412374]	-1.27217	-1.33484	-1.55093	-2.29668	XM_001235309
A_87_P111488	GUCY1A2	Uncharacterized protein [Source:UniProtKB/TrEMBL;Acc:E1C0P0] [ENSGALT00000027738]	-1.39876	-1.48758	-1.50091	-2.28451	CR523369
A_87_P090951			-1.35794	-1.54198	-1.64712	-2.25551
A_87_P112268	NEBL	Gallus gallus nebulette (NEBL), mRNA [NM_204488]	-1.25701	-1.53371	-1.47968	-2.36941	NM_204488
A_87_P245103		Rep: 5-HT receptor 7a - Canis familiaris (Dog), partial (47%) [TC416096]	-1.22836	-1.62162	-1.546	-2.43332
A_87_P013710		Gallus gallus finished cDNA, clone ChEST202d3. [CR391121]	-1.24903	-1.67535	-1.6464	-2.3348	CR391121
A_87_P151848		Rep: CG9581-PA - Drosophila melanogaster (Fruit fly), partial (21%) [TC382274]	-1.31911	-1.48425	-1.93459	-2.06653
A_87_P065871		Methylenetetrahydrofolate reductase [Source:UniProtKB/TrEMBL;Acc:E1BXL1] [ENSGALT00000007342]	-1.36992	-1.537	-1.89169	-2.00018	XM_417645
A_87_P099646	CNR1	Gallus gallus cannabinoid receptor 1 (brain) (CNR1), mRNA [NM_001038652]	-1.16024	-1.57267	-1.74668	-2.02659	NM_001038652
A_87_P030271		603732559F1 CSEQCHN56 Gallus gallus cDNA clone ChEST617e16 5', mRNA sequence [BU302836]	-1.19283	-1.58326	-1.77025	-2.02433	BU302836
A_87_P175923	OCC-1	Gallus gallus overexpressed in colon carcinoma 1 protein homolog (OCC-1), mRNA [NM_001145200]	-1.43721	-1.63879	-1.85252	-2.1126	NM_001145200
A_87_P019516	CPXM2	spleen_EST03871 Spleen cDNA Library Gallus gallus cDNA 3', mRNA sequence [CO768145]	-1.34413	-1.70257	-1.9649	-2.07381	CO768145
A_87_P008959		Chicken mRNA for transferrin receptor 3'-noncoding region. [X13753]	-1.36918	-1.73862	-1.82834	-2.00044	X13753
A_87_P037595	CBFB	Gallus gallus core-binding factor, beta subunit (CBFB), mRNA [NM_204570]	-1.28057	-1.73722	-2.06796	-2.11937	NM_204570
A_87_P145778		603955839F1 CSEQRBN09 Gallus gallus cDNA clone ChEST923m10 5', mRNA sequence [BU422458]	-1.21868	-1.80181	-1.97045	-2.13646	BU422458
A_87_P199468	ARHGEF9	Cdc42 guanine nucleotide exchange factor (GEF) 9 [Source:HGNC Symbol;Acc:14561] [ENSGALT00000012303]	-1.34242	-1.81397	-1.49832	-2.00088	XM_420291
A_87_P018582		Gallus gallus finished cDNA, clone ChEST322d3. [CR352450]	-1.13346	-1.87756	-1.51635	-2.04255	CR352450
A_87_P307173	ADAM12	Gallus gallus ADAM metallopeptidase domain 12 (ADAM12), transcript variant 1, mRNA [NM_001142850]	-2.03721	-1.46889	-1.26494	-1.49518	NM_001142850
A_87_P058786	MYEF2	Gallus gallus myelin expression factor 2 (MYEF2), mRNA [NM_001012768]	-2.03562	-1.42415	-1.33189	-1.36588	NM_001012768
A_87_P163418	ATRIP	Gallus gallus ATR interacting protein (ATRIP), mRNA [NM_001256151]	-2.1577	-1.39951	-1.52932	-1.32598	NM_001256151
A_87_P011513		Gallus gallus finished cDNA, clone ChEST863g13. [CR523590]	-2.3458	-1.62707	-1.54709	-1.30856	CR523590
A_87_P221753	MMP24	matrix metallopeptidase 24 (membrane-inserted) [Source:HGNC Symbol;Acc:7172] [ENSGALT00000002919]	-2.49306	-1.56579	-1.93039	-1.725	XM_417326
A_87_P074891		V-set and transmembrane domain containing 2B [Source:HGNC Symbol;Acc:33595] [ENSGALT00000035383]	-2.38538	-1.47113	-1.95724	-1.82566	CR733238
A_87_P057951	HSP90AA1	Gallus gallus heat shock protein 90kDa alpha (cytosolic), class A member 1 (HSP90AA1), mRNA [NM_001109785]	-2.14474	-1.70792	-1.90301	-1.37828	NM_001109785
A_87_P014374		Gallus gallus finished cDNA, clone ChEST1009o15. [CR390095]	-2.26885	-1.72828	-1.83377	-1.46453	CR390095
A_87_P014260		Gallus gallus finished cDNA, clone ChEST230f20. [CR390274]	-2.00055	-1.65084	-1.91385	-1.69015	CR390274
A_87_P077266	DOCK10	dedicator of cytokinesis 10 [Source:HGNC Symbol;Acc:23479] [ENSGALT00000040748]	-1.94484	-1.45529	-1.59169	-2.00138
A_87_P216583	SERPINH1	Gallus gallus serpin peptidase inhibitor, clade H (heat shock protein 47), member 1, (collagen binding protein 1) (SERPINH1), mRNA [NM_205291]	-2.08688	-1.43081	-1.51308	-1.8246	NM_205291
A_87_P093111		fibrillin 2 [Source:HGNC Symbol;Acc:3604] [ENSGALT00000037708]	-2.02986	-1.31451	-1.61514	-1.84946	AF194818
A_87_P165093	CAMKK1	calcium/calmodulin-dependent protein kinase kinase 1, alpha [Source:HGNC Symbol;Acc:1469] [ENSGALT00000002468]	-2.08408	-1.6339	-1.51824	-1.85956	XM_001234324
A_87_P015111	PCDH7	Gallus gallus finished cDNA, clone ChEST328i11. [CR388971]	-2.07683	-1.69189	-1.54585	-1.93517	CR388971
A_87_P023262		Gallus gallus finished cDNA, clone ChEST998a10. [BX932957]	-2.03091	-1.7159	-1.59485	-1.73641	BX932957
A_87_P293188	FADS1	Gallus gallus fatty acid desaturase 1 (FADS1) mRNA, complete cds. [HQ667600]	-1.58729	-2.03243	-1.34963	-1.08934	HQ667600
A_87_P147543		Rep: DnaJ homolog subfamily A member 4. - Gallus gallus, complete [TC379446]	-2.00237	-1.97061	-1.58588	-1.50326	XM_413746
A_87_P013672		Gallus gallus finished cDNA, clone ChEST181c3. [CR391166]	-1.75112	-2.0109	-1.67005	-1.41095	CR391166
A_87_P003327		Rep: Leucine-rich repeat-containing protein 8B (T-cell activation leucine repeat-rich protein). - Gallus gallus, complete [TC382764]	-1.8284	-2.11694	-1.45627	-1.46536	XM_422354
A_87_P118743		Gallus gallus finished cDNA, clone ChEST983p16. [CR338918]	-1.95347	-1.50489	-2.0351	-2.08217	CR338918
A_87_P021814		Gallus gallus finished cDNA, clone ChEST489h8. [BX936068]	-1.84657	-1.54152	-1.88563	-2.08976	BX936068
A_87_P193998	CALB2	Gallus gallus calbindin 2, 29kDa (calretinin) (CALB2), mRNA [NM_205316]	-1.65315	-1.54031	-2.1394	-2.1909	NM_205316
A_87_P151958	BTD	Gallus gallus biotinidase (BTD), mRNA [NM_001199624]	-1.77498	-1.58562	-2.20061	-2.13954	NM_001199624
A_87_P001510		Rep: Gab3 protein isoform 2 - Gallus gallus, partial (17%) [TC437318]	-1.78825	-1.59843	-2.07483	-2.13468	XM_003641118
A_87_P304048		GB	-1.94693	-1.60554	-2.03672	-2.28771	XM_001231633
A_87_P077755		Uncharacterized protein [Source:UniProtKB/TrEMBL;Acc:E1BRB3] [ENSGALT00000014383]	-1.76872	-1.61064	-1.92561	-2.31773	BX936068
A_87_P077321		Uncharacterized protein [Source:UniProtKB/TrEMBL;Acc:F1NVS1] [ENSGALT00000040633]	-1.62561	-1.29497	-2.14882	-2.05913
A_87_P003565	B3GNTL1	UDP-GlcNAc:betaGal beta-1,3-N-acetylglucosaminyltransferase-like 1 [Source:HGNC Symbol;Acc:21727] [ENSGALT00000002182]	-1.60878	-1.47585	-2.02044	-1.93429	CV858630
A_87_P018585		Gallus gallus finished cDNA, clone ChEST326d5. [CR352447]	-1.56303	-1.40217	-1.90604	-2.01395	CR352447
A_87_P011360		Gallus gallus finished cDNA, clone ChEST736a24. [CR523802]	-1.49746	-1.48758	-2.04755	-2.07882	CR523802
A_87_P037203	ACO2	Gallus gallus aconitase 2, mitochondrial (ACO2), nuclear gene encoding mitochondrial protein, mRNA [NM_204188]	-1.60733	-1.70586	-1.88318	-2.08991	NM_204188
A_87_P294093	ACO2	Gallus gallus aconitase 2, mitochondrial (ACO2), nuclear gene encoding mitochondrial protein, mRNA [NM_204188]	-1.69529	-1.77716	-1.95606	-2.06599	NM_204188
A_87_P155383	PRKACB	PREDICTED: Gallus gallus protein kinase, cAMP-dependent, catalytic, beta (PRKACB), mRNA [XM_422379]	-1.57854	-1.8053	-1.96464	-2.12735	XM_422379
A_87_P002909		Rep: Sodium/myo-inositol cotransporter (Na(+)/myo-inositol cotransporter) - Canis familiaris (Dog), partial (50%) [TC385714]	-1.64919	-1.74639	-1.97766	-2.24045	XM_001234083
A_87_P075611	CPEB1	Gallus gallus finished cDNA, clone ChEST485d1. [CR353413]	-1.5924	-1.73159	-2.09377	-2.25389	CR353413
A_87_P125528		Gallus gallus finished cDNA, clone ChEST694b1. [CR391078]	-1.52212	-1.72773	-2.01487	-2.22615	CR391078
A_87_P009106	CCNE1	Gallus gallus cyclin E1 (CCNE1), mRNA [NM_001031358]	-1.68624	-1.83856	-2.15357	-2.34345	NM_001031358
A_87_P069611		coiled-coil-helix-coiled-coil-helix domain containing 10 [Source:HGNC Symbol;Acc:15559] [ENSGALT00000034014]	-1.66084	-1.87598	-2.18269	-2.18063	BX267344
A_87_P192908	RWDD1	RWD domain containing 1 [Source:RefSeq peptide;Acc:NP_001026246] [ENSGALT00000031721]	-1.68046	-2.01029	-1.99304	-2.17883	AJ720663
A_87_P006874		Rep: Lysosomal alpha-glucosidase precursor (EC 3.2.1.20) (Acid maltase) (Aglucosidase alfa) [Contains: 76 kDa lysosomal alpha-glucosidase; 70 kDa lysosomal alpha-glucosidase]. - Gallus gallus, complete [TC408177]	-1.70561	-1.93572	-2.07305	-2.23762	XM_001232640
A_87_P008710	EPHA5	G.gallus Cek7 gene. [Z19058]	-2.06817	-1.88844	-1.75243	-2.16411	Z19058
A_87_P058551	ADCYAP1	Gallus gallus growth hormone-releasing hormone/pituitary adenylate cyclase-activating polypeptide precursor (grf/pacap) mRNA, alternatively spliced, complete cds. [U71183]	-2.01085	-1.61262	-1.71908	-2.12688	U71183
A_87_P138443	SERPINH1	Gallus gallus serpin peptidase inhibitor, clade H (heat shock protein 47), member 1, (collagen binding protein 1) (SERPINH1), mRNA [NM_205291]	-2.11368	-1.71379	-1.83377	-2.01765	NM_205291
A_87_P037249	LDLR	Gallus gallus low density lipoprotein receptor (LDLR), mRNA [NM_204452]	-1.87988	-1.71903	-1.65491	-2.16341	NM_204452
A_87_P091841	OXCT1	Gallus gallus 3-oxoacid CoA transferase 1 (OXCT1), nuclear gene encoding mitochondrial protein, mRNA [NM_001006578]	-1.80792	-1.57438	-1.58253	-2.11721	NM_001006578
A_87_P263893	QARS	Gallus gallus glutaminyl-tRNA synthetase (QARS), mRNA [NM_001012782]	-1.71678	-1.73092	-1.76239	-2.22657	NM_001012782
A_87_P308317		Rep: Bifunctional coenzyme A synthase (CoA synthase) (NBP) (POV-2) [Includes: Phosphopantetheine adenylyltransferase (EC 2.7.7.3) (Pantetheine-phosphate adenylyltransferase) (PPAT) (Dephospho-CoA pyrophosphorylase); Dephospho-CoA kinase (EC 2.7.1.24) (DPCK) (D - Takifugu rubripes, partial (45%) [TC422609]	-1.70644	-1.59381	-1.81867	-2.20607
A_87_P035669	NADK	Gallus gallus NAD kinase (NADK), mRNA [NM_001030870]	-1.76503	-1.89009	-1.65414	-2.04834	NM_001030870
A_87_P035582	QARS	Gallus gallus glutaminyl-tRNA synthetase (QARS), mRNA [NM_001012782]	-1.73587	-1.69414	-1.68081	-2.05134	NM_001012782
A_87_P120193		Gallus gallus finished cDNA, clone ChEST362n4. [CR353897]	-1.72428	-1.77254	-1.79583	-2.06869	CR353897
A_87_P055866	HNRNPAB	Gallus gallus heterogeneous nuclear ribonucleoprotein A/B (HNRNPAB), mRNA [NM_205328]	-1.81944	-1.87219	-1.8421	-2.06324	NM_205328
A_87_P120563		Gallus gallus finished cDNA, clone ChEST76e12. [CR354345]	-1.73734	-1.85015	-1.9117	-2.18667	CR354345
A_87_P017920		Gallus gallus finished cDNA, clone ChEST250p16. [CR353470]	-1.70434	-1.88478	-1.8295	-2.14191	CR353470
A_87_P011450		Gallus gallus finished cDNA, clone ChEST830g20. [CR523675]	-1.69653	-1.90857	-1.73568	-2.11295	CR523675
A_87_P185108	DOCK11	dedicator of cytokinesis 11 [Source:HGNC Symbol;Acc:23483] [ENSGALT00000009683]	-1.59278	-1.91481	-1.74295	-2.03513	BU305724
A_87_P086846	ANO8	603747663F1 CSEQCHN38 Gallus gallus cDNA clone ChEST655m15 5', mRNA sequence [BU257729]	-1.68566	-1.98031	-1.75332	-2.01918	BU257729
A_87_P013415		Gallus gallus finished cDNA, clone ChEST763l5. [CR391496]	-1.69954	-1.94728	-1.78288	-2.02578	CR391496
A_87_P035673	DCAF12	Gallus gallus DDB1 and CUL4 associated factor 12 (DCAF12), mRNA [NM_001031444]	-1.39693	-1.45966	-2.02959	-1.85822	NM_001031444
A_87_P166333		Rep: DTW domain containing 1 - Gallus gallus, complete [TC381585]	-1.42146	-1.52582	-2.11677	-1.69741	XM_003641815
A_87_P002405	LOC416755	Uncharacterized protein [Source:UniProtKB/TrEMBL;Acc:F1NYI5] [ENSGALT00000033176]	-1.35197	-1.47327	-2.12695	-1.44857	BU289728
A_87_P014953		Gallus gallus finished cDNA, clone ChEST507j12. [CR389230]	-1.46912	-1.65401	-2.05282	-1.53599	CR389230
A_87_P012580		Gallus gallus finished cDNA, clone ChEST976c2. [CR406718]	-1.76091	-1.60014	-2.19387	-1.64934	CR406718
A_87_P059916		Rep: Os11g0538400 protein - Oryza sativa subsp. japonica (Rice), partial (3%) [TC400564]	-1.86189	-1.70116	-2.09755	-1.87271	XM_003642843
A_87_P016886	AHNAK2	Gallus gallus finished cDNA, clone ChEST704d2. [CR385844]	-1.67349	-1.7301	-2.05516	-1.91394	CR385844
A_87_P031116	UTP20	UTP20, small subunit (SSU) processome component, homolog (yeast) [Source:HGNC Symbol;Acc:17897] [ENSGALT00000019028]	-1.70148	-1.71706	-2.02882	-1.75447	XM_416174
A_87_P013039		Gallus gallus finished cDNA, clone ChEST595d6. [CR406028]	-1.73534	-1.64068	-2.09817	-1.77004	CR406028
A_87_P116313	PRR5	Gallus gallus proline rich 5 (renal) (PRR5), mRNA [NM_001029980]	-1.26995	-1.9006	-2.13452	-1.68806	NM_001029980
A_87_P013057	LOC100857911	Gallus gallus finished cDNA, clone ChEST599f5. [CR406002]	-1.24204	-1.73848	-2.12156	-1.8962	CR406002
A_87_P016297		Gallus gallus finished cDNA, clone ChEST299j6. [CR386701]	-1.38359	-1.67821	-2.22732	-1.80172	CR386701
A_87_P010910		Gallus gallus finished cDNA, clone ChEST716k3. [CR524415]	-1.36217	-1.72083	-2.49438	-1.94935	CR524415
A_87_P018625		Gallus gallus finished cDNA, clone ChEST78p3. [CR352393]	-1.41232	-1.82022	-2.26842	-2.00612	CR352393
A_87_P127473	PHF20L1	Gallus gallus finished cDNA, clone ChEST1035e18. [CR523122]	-1.96971	-2.01853	-1.89391	-1.61112	CR523122
A_87_P061291	TNFRSF10B	Rho-related BTB domain containing 2 [Source:RefSeq peptide;Acc:NP_989446] [ENSGALT00000040952]	-1.85081	-1.89273	-2.00672	-1.42105	AF507016
A_87_P036186	HPS1	Gallus gallus Hermansky-Pudlak syndrome 1 (HPS1), mRNA [NM_001031580]	-1.79243	-1.97454	-2.0596	-1.6911	NM_001031580
A_87_P138088	SIRT6	Gallus gallus finished cDNA, clone ChEST770b24. [CR386558]	-1.83681	-1.98528	-2.01592	-1.62908	CR386558
A_87_P016610	CCDC173	Gallus gallus finished cDNA, clone ChEST129f19. [CR386251]	-1.86429	-1.89576	-2.13938	-1.70983	CR386251
A_87_P105658		KIN, antigenic determinant of recA protein homolog (mouse) [Source:HGNC Symbol;Acc:6327] [ENSGALT00000010951]	-1.81137	-1.8035	-2.08549	-1.65622	XM_417297
A_87_P036982	RAP1B	Gallus gallus RAP1B, member of RAS oncogene family (RAP1B), mRNA [NM_001007852]	-1.80583	-2.17672	-2.16313	-1.63828	NM_001007852
A_87_P036820	FAM46C	Gallus gallus family with sequence similarity 46, member C (FAM46C), mRNA [NM_001007972]	-1.91058	-2.28534	-2.07344	-1.60679	NM_001007972
A_87_P011749		Gallus gallus finished cDNA, clone ChEST600j14. [CR523239]	-1.84462	-2.22948	-2.01989	-1.65254	CR523239
A_87_P164763		Rep: Solute carrier family 2, facilitated glucose transporter member 5 (Glucose transporter type 5, small intestine) (Fructose transporter). - Gallus gallus, complete [TC388731]	-1.6966	-2.00748	-1.68253	-1.82323	XM_417596
A_87_P118183	RAB31	Gallus gallus finished cDNA, clone ChEST1002f3. [BX950442]	-1.58649	-2.24302	-1.91	-1.82218	BX950442
A_87_P008923	TFRC	Gallus gallus transferrin receptor (p90, CD71) (TFRC), mRNA [NM_205256]	-1.60922	-2.25076	-1.83008	-1.90345	NM_205256
A_87_P147978		Rep: PREDICTED: G1 to S phase transition 1 - Gallus gallus, complete [TC423515]	-1.75535	-2.01363	-1.84066	-1.78891
A_87_P017887		Gallus gallus finished cDNA, clone ChEST129e15. [CR353521]	-1.69251	-2.00284	-1.88096	-1.88739	CR353521
A_87_P064746	FOXRED1	FAD-dependent oxidoreductase domain containing 1 [Source:HGNC Symbol;Acc:26927] [ENSGALT00000001530]	-1.72036	-2.14807	-1.90321	-1.84014	XM_417855
A_87_P014052		Gallus gallus finished cDNA, clone ChEST47k15. [CR390587]	-1.71627	-2.13088	-1.97736	-1.81575	CR390587
A_87_P160753		603142176F1 CSEQCHL16 Gallus gallus cDNA clone ChEST135h20 5', mRNA sequence [BU118092]	-1.49317	-1.90111	-2.04492	-1.35463	BU118092
A_87_P200738			-1.599	-1.91653	-2.05735	-1.85807
A_87_P122503		Gallus gallus finished cDNA, clone ChEST341e20. [CR387319]	-1.4505	-1.83292	-2.00854	-1.85112	CR387319
A_87_P022705	ARL10	Gallus gallus finished cDNA, clone ChEST444m7. [BX934180]	-1.46275	-2.0144	-1.85239	-1.65185	BX934180
A_87_P017305		Gallus gallus finished cDNA, clone ChEST539a1. [CR385171]	-1.55626	-2.00121	-1.91884	-1.66219	CR385171
A_87_P102106	ABHD5	Gallus gallus abhydrolase domain containing 5 (ABHD5), mRNA [NM_001006365]	-1.53997	-2.10398	-1.96662	-1.86042	NM_001006365
A_87_P128023		Gallus gallus finished cDNA, clone ChEST960f21. [CR523713]	-1.4319	-2.07357	-1.90155	-1.78345	CR523713
A_87_P134758	HDAC2	histone deacetylase 2 [Source:RefSeq peptide;Acc:NP_990162] [ENSGALT00000024179]	-1.41421	-2.02777	-1.67879	-1.70546
A_87_P129403		Gallus gallus clone 1532 GGN10 snoRNA, complete sequence. [EU240229]	-1.34097	-2.06228	-1.86117	-1.64526	EU240229
A_87_P120408		Gallus gallus finished cDNA, clone ChEST384e8. [CR354146]	-1.18927	-2.08425	-1.91918	-1.77495	CR354146
A_87_P098086	GLO1	glyoxalase I [Source:HGNC Symbol;Acc:4323] [ENSGALT00000016469]	-1.4785	-1.9686	-2.05071	-2.2828	BX930758
A_87_P064541	MTMR9LP	Uncharacterized protein [Source:UniProtKB/TrEMBL;Acc:E1C6W8] [ENSGALT00000005249]	-1.39752	-1.91711	-2.06219	-2.1995	BU107691
A_87_P199703	UACA	uveal autoantigen with coiled-coil domains and ankyrin repeats [Source:HGNC Symbol;Acc:15947] [ENSGALT00000013227]	-1.38235	-2.08989	-1.82704	-2.29102	XM_413937
A_87_P176463	BMP6	Uncharacterized protein [Source:UniProtKB/TrEMBL;Acc:F1P4H2] [ENSGALT00000020862]	-1.22003	-2.22397	-2.17294	-2.11993	BU410365
A_87_P105283	SLA	Src-like-adaptor [Source:RefSeq peptide;Acc:NP_989722] [ENSGALT00000026176]	-1.53106	-2.28075	-1.99557	-2.10225	AJ721107
A_87_P076656	UACA	uveal autoantigen with coiled-coil domains and ankyrin repeats [Source:HGNC Symbol;Acc:15947] [ENSGALT00000013227]	-1.4043	-2.20734	-1.80753	-2.05558	XM_413937
A_87_P093076	39874	membrane-associated ring finger (C3HC4) 3, E3 ubiquitin protein ligase [Source:HGNC Symbol;Acc:28728] [ENSGALT00000037738]	-1.39713	-2.35792	-1.89458	-2.44432	CO770169
A_87_P011217	C8H1orf173	Gallus gallus finished cDNA, clone ChEST697m5. [CR524004]	-1.50889	-2.20856	-2.1281	-2.53507	CR524004
A_87_P001614		Rep: Galactocerebrosidase precursor (EC 3.2.1.46) (GALCERase) (Galactosylceramidase) (Galactosylceramide beta-galactosidase) (Galactocerebroside beta-galactosidase). - Gallus gallus, complete [TC385392]	-1.64898	-2.37332	-2.09865	-2.48924	XM_421304
A_87_P022107		Gallus gallus finished cDNA, clone ChEST868o8. [BX935512]	-1.5605	-2.43121	-2.50646	-1.99396	BX935512
A_87_P023712	SPON2	Gallus gallus finished cDNA, clone ChEST791l11. [BX931971]	-1.51701	-2.30908	-2.23757	-2.00976	BX931971
A_87_P076071		Rab27aUncharacterized protein [Source:UniProtKB/TrEMBL;Acc:D2D3P4] [ENSGALT00000007059]	-1.45789	-2.30398	-2.23189	-1.94815	CR524184
A_87_P118863		Gallus gallus finished cDNA, clone ChEST320j14. [CR352453]	-1.44751	-2.38902	-2.29236	-2.14999	CR352453
A_87_P024403	LOC426640	Gallus gallus finished cDNA, clone ChEST1021c6. [BX930189]	-1.40233	-2.61734	-2.32643	-2.1655	BX930189
A_87_P036309	ARHGAP25	Gallus gallus Rho GTPase activating protein 25 (ARHGAP25), mRNA [NM_001030883]	-1.54797	-2.58024	-2.13759	-2.03629	NM_001030883
A_87_P015926		Gallus gallus finished cDNA, clone ChEST179l12. [CR387282]	-1.43962	-2.53864	-2.03853	-2.10565	CR387282
A_87_P024505	LHX8	Gallus gallus LIM homeobox 8 (LHX8), mRNA [NM_001040466]	-1.71137	-2.54461	-2.01134	-1.83363	NM_001040466
A_87_P176848		Rep: Predicted protein - Chlamydomonas reinhardtii, partial (11%) [TC397622]	-1.62148	-2.64417	-2.22574	-1.82269	XM_001232087
A_87_P069651		Macrophage migration inhibitory factor [Source:UniProtKB/Swiss-Prot;Acc:Q02960] [ENSGALT00000038486]	-1.33079	-2.59076	-1.89652	-1.75007	M95776
A_87_P105168	COL14A1	Gallus gallus collagen, type XIV, alpha 1 (COL14A1), mRNA [NM_205334]	-1.49388	1.15256	-1.11504	-2.109	NM_205334
A_87_P008851	COL14A1	Gallus gallus collagen, type XIV, alpha 1 (COL14A1), mRNA [NM_205334]	-1.47867	1.13662	-1.13953	-2.21283	NM_205334
A_87_P193748	LOC396380	Gallus gallus glutathione transferase (LOC396380), mRNA [NM_205412]	-1.4088	1.27095	-1.66319	-2.07379	NM_205412
A_87_P120713		Gallus gallus finished cDNA, clone ChEST548p12. [CR385239]	-1.1753	1.13079	-1.50259	-2.3719	CR385239
A_87_P011123		Gallus gallus finished cDNA, clone ChEST656n20. [CR524128]	-1.14083	1.10975	-1.99936	-2.18604	CR524128
A_87_P105118	SLC30A8	solute carrier family 30 (zinc transporter), member 8 [Source:HGNC Symbol;Acc:20303] [ENSGALT00000025967]	-1.94936	-2.95019	-4.96519	-19.3401	XM_418398
A_87_P024201	LOC417800	Gallus gallus prolactin-like protein (LOC417800), mRNA [NM_001165912]	-4.90642	-10.2327	-8.92659	-14.9945	NM_001165912
A_87_P032783	CYP39A1	Uncharacterized protein [Source:UniProtKB/TrEMBL;Acc:E1BWN9] [ENSGALT00000026967]	-4.67949	-7.60681	-7.82106	-10.3875	XM_420063
A_87_P022563		nicotinamide nucleotide adenylyltransferase 1 [Source:HGNC Symbol;Acc:17877] [ENSGALT00000004153]	-1.96656	-6.79006	-6.07543	-11.7466	BX934511

## Sheet: Cluster 8
ProbeName	GeneSymbol	Description	Fold Change				GenbankAccession
			Day 1	Day 3	Day 5	Day 7
A_87_P023646	EGFL7	Gallus gallus finished cDNA, clone ChEST467c23. [BX932113]	1.72407	1.28345	-1.7915	-3.0397	BX932113
A_87_P018054		Gallus gallus finished cDNA, clone ChEST46a1. [CR353265]	1.15304	-1.83939	-2.1984	-1.21938	CR353265
A_87_P256938		BX275540 AGENAE Gallus gallus multi-tissues normalized and once-subtracted cDNA library (gcal) Gallus gallus cDNA clone gcal0006.l.09 3prim, mRNA sequence [BX275540]	1.39501	-1.63145	-2.43659	-4.28624	BX275540
A_87_P052356	GPR34	Gallus gallus G protein-coupled receptor 34 (GPR34), mRNA [NM_001080886]	1.91516	-2.32755	-2.68404	-3.23676	NM_001080886
A_87_P008771	P2RY6	Gallus gallus pyrimidinergic receptor P2Y, G-protein coupled, 6 (P2RY6), mRNA [NM_205195]	1.29731	-2.26102	-2.82575	-3.6528	NM_205195
A_87_P087676			1.73015	-1.92914	-3.14937	-3.4775	FM200227
A_87_P033763	LOC417253	Glutamine synthetase [Source:UniProtKB/TrEMBL;Acc:F1P0D2] [ENSGALT00000013873]	1.31957	-1.60256	-2.43932	-2.60373	BU137886
A_87_P051111	HMHA1	Gallus gallus histocompatibility (minor) HA-1 (HMHA1), mRNA [NM_001030937]	1.27918	-1.41141	-2.12816	-2.18754	NM_001030937
A_87_P130018		Gallus gallus partial mRNA for immunoglobulin-like receptor CHIR2D-970 precursor (CHIR2D-970 gene), strain R11. [FM200393]	1.4245	-1.3432	-1.97742	-2.40678	FM200393
A_87_P065341	KCNAB2	Uncharacterized protein [Source:UniProtKB/TrEMBL;Acc:F1NDH6] [ENSGALT00000001341]	1.11457	-1.46621	-1.50243	-2.35707	BU361317
A_87_P036413	LTA4H	Gallus gallus leukotriene A4 hydrolase (LTA4H), mRNA [NM_001006234]	1.13779	-1.3325	-1.71903	-2.73614	NM_001006234
A_87_P037599		coagulation factor V (proaccelerin, labile factor) [Source:HGNC Symbol;Acc:3542] [ENSGALT00000036929]	1.58273	-1.38605	-1.70855	-2.7134	AF465271
A_87_P129933		Gallus gallus partial mRNA for immunoglobulin-like receptor CHIR2D-812 precursor (CHIR2D-812 gene), strain M11. [FM200318]	1.88903	-1.47256	-2.42051	-3.22695	FM200318
A_87_P130003	CHIR2D-956	Gallus gallus partial mRNA for immunoglobulin-like receptor CHIR2D-945 precursor (CHIR2D-945 gene), strain R11. [FM200379]	1.68488	-1.38738	-2.29287	-2.9554	FM200379
A_87_P129788		Gallus gallus partial mRNA for immunoglobulin-like receptor CHIR2D-685 precursor (CHIR2D-685 gene), strain M11. [FM200235]	1.66435	-1.50642	-2.23602	-2.7784	FM200235
A_87_P129834		Gallus gallus partial mRNA for immunoglobulin-like receptor CHIR2D-725 precursor (CHIR2D-725 gene), strain M11. [FM200260]	1.70853	-1.51778	-2.21234	-2.95838	FM200260
A_87_P129778			1.79765	-1.54024	-2.28981	-2.8832	FM200231
A_87_P089921			1.96601	-1.52553	-2.09065	-2.82806
A_87_P024751	GPR34	Uncharacterized protein [Source:UniProtKB/TrEMBL;Acc:F1NIY5] [ENSGALT00000026167]	1.9618	-1.91081	-2.30572	-2.8183	BX929365
A_87_P025999			1.71541	-1.84522	-2.56187	-3.07667
A_87_P014908		Gallus gallus finished cDNA, clone ChEST724e3. [CR389310]	2.2861	-1.72231	-1.9808	-2.77517	CR389310

## Sheet: Cluster 9
ProbeName	GeneSymbol	Description	Fold Change				GenbankAccession
			Day 1	Day 3	Day 5	Day 7
A_87_P100071	RSAD2	radical S-adenosyl methionine domain containing 2 [Source:HGNC Symbol;Acc:30908] [ENSGALT00000026450]	29.9176	75.7237	334.742	361.361	EU427332
A_87_P024877	ISG12-2	Gallus gallus ISG12-2 protein-like (ISG12-2), mRNA [NM_001001296]	33.3969	52.6703	248.157	253.36	NM_001001296
A_87_P147858	ISG12-2	Gallus gallus ISG12-2 protein-like (ISG12-2), mRNA [NM_001001296]	33.4915	50.4939	257.236	252.755	NM_001001296
A_87_P038111	MX1	Gallus gallus myxovirus (influenza virus) resistance 1, interferon-inducible protein p78 (mouse) (MX1), mRNA [NM_204609]	20.2116	37.7711	256.294	243.13	NM_204609
A_87_P129708	MX1	Gallus gallus myxovirus (influenza virus) resistance 1, interferon-inducible protein p78 (mouse) (MX1), mRNA [NM_204609]	4.82502	19.6711	178.937	165.2	NM_204609
A_87_P095501	PLAC8	Uncharacterized protein [Source:UniProtKB/TrEMBL;Acc:F1P0D3] [ENSGALT00000018245]	57.4393	33.053	225.567	187.786	DR411196
A_87_P024936		gPGC_EST01038 Embryonic gonadal PGC cDNA Library Gallus gallus cDNA 5', mRNA sequence [DR411196]	82.6842	27.0539	140.57	254.514	DR411196
