# Supplementary material for: Transcriptional Profiling of Host Gene Expression in Chicken Embryo Fibroblasts Infected with Reticuloendotheliosis Virus Strain HA1101
Source: PLoS One. 2015 May 14;10(5):e0126992. doi: 10.1371/journal.pone.0126992 (PMC4431687; doi:10.1371/journal.pone.0126992)
Supplement: S3 Table — (XLS) [file pone.0126992.s003.xls]

## Sheet: 工作表1
Category	GO Term	Count	P-Value	Genes
Biological Process	GO:0022610~biological adhesion	50	0.00012	CLSTN2, COL21A1, OPCML, CLSTN3, EDIL3, NRCAM, DAB1, TGFBI, SYK, CPXM2, PCDH9, ACTN2, PCDH7, NCAM1, TNFAIP6, CD36, F5, LAMC1, TNC, KITLG, COL2A1, CDH1, ITGB2, ITGB3, OTOR, ITGB1, CDH4, CDH5, ITGBL1, VCAM1, ALCAM, CDH9, FAT3, KAL1, MYBPH, COL6A3, THBS4, FN1, SELP, HAPLN1, PTPRC, PLEK, HSPG2, PCDH12, PCDH15, PCDH17, PCDH19, ITGA9, COL14A1, NTM
Biological Process	GO:0007155~cell adhesion	50	0.00012	CLSTN2, COL21A1, OPCML, CLSTN3, EDIL3, NRCAM, DAB1, TGFBI, SYK, CPXM2, PCDH9, ACTN2, PCDH7, NCAM1, TNFAIP6, CD36, F5, LAMC1, TNC, KITLG, COL2A1, CDH1, ITGB2, ITGB3, OTOR, ITGB1, CDH4, CDH5, ITGBL1, VCAM1, ALCAM, CDH9, FAT3, KAL1, MYBPH, COL6A3, THBS4, FN1, SELP, HAPLN1, PTPRC, PLEK, HSPG2, PCDH12, PCDH15, PCDH17, PCDH19, ITGA9, COL14A1, NTM
Biological Process	GO:0042127~regulation of cell proliferation	40	0.00479252	FGFR2, EDN3, RBP4, CAV1, NBN, FGFR3, PTGS2, PPARG, TGFB3, MMP7, TNFSF15, KITLG, NFKBIA, FGF10, ITGB1, CDH5, RAC2, GATA3, NPM1, NOS2, RARB, TRAF5, SYK, BMP4, PTPRC, IL6, BMP2, CD3E, JARID2, HCLS1, LIFR, INHA, CARD11, CNTF, HDAC2, CD80, XIRP1, IRF6, PDGFRA, EIF5A2
Biological Process	GO:0006955~immune response	37	4.76e-07	BLB1, NBN, C3, LY86, SNCA, TNFSF15, TLR3, TLR4, NFKB2, CX3CL1, CCL5, CXCL12, GBP, B2M, GCH1, TLR2-1, TLR2-2, CCL20, LOC378902, MR1, B-MA2, PTX3, IL1RAPL2, IL6, IL1RL1, TLR15, LOC416923, CCL19, CD1B, SAMHD1, OASL, TNFSF10, IRF7, IRF8, BF2, BF1, YFV
Biological Process	GO:0009891~positive regulation of biosynthetic process	37	0.0249454	MYOD1, CHURC1, ADORA2B, PPARG, TGFB3, NFKBIA, TLR3, TNFRSF8, TLR4, NFKB1, CITED4, CBFB, APP, REL, GATA3, NPM1, MYOG, RARB, PTX3, SYK, EGR1, BMP4, MYF6, SOX10, BMP2, IL6, HSP90AA1, EPAS1, CD3E, CREB1, TNNI2, CARD11, HDAC2, MEOX1, F2, PDGFRA, EIF5A2
Biological Process	GO:0031328~positive regulation of cellular biosynthetic process	36	0.0366726	MYOD1, CHURC1, ADORA2B, PPARG, TGFB3, NFKBIA, TLR3, TNFRSF8, TLR4, NFKB1, CITED4, CBFB, APP, REL, GATA3, NPM1, MYOG, RARB, PTX3, SYK, EGR1, BMP4, MYF6, SOX10, BMP2, IL6, HSP90AA1, EPAS1, CD3E, CREB1, TNNI2, CARD11, HDAC2, MEOX1, PDGFRA, EIF5A2
Biological Process	GO:0010033~response to organic substance	30	0.000288	AVPR2, RBP4, DRD1, CAV1, SNCA, TH, PPARG, TGFB3, TLR3, NFKBIA, BDKRB1, TLR4, CCL5, TRH, B2M, GCH1, TLR2-2, TAP2, CHRNA4, IRG1, GHR, EGR1, CREB1, HCLS1, LIFR, STAT1, KRT19, GLUL, ID1, EIF2AK2
Biological Process	GO:0019220~regulation of phosphate metabolic process	28	0.000622	CAV3, EDN3, CAV1, TNFSF15, KITLG, ITGB2, PRKAR2B, APP, DAB1, NPM1, GHR, SYK, BMP4, PTPRC, BMP2, VAV3, PLEK, SOCS3, CD3E, HCLS1, HGF, VAV2, CNTF, CD80, PRLR, F2, FABP4, BARD1
Biological Process	GO:0051174~regulation of phosphorus metabolic process	28	0.000622	CAV3, EDN3, CAV1, TNFSF15, KITLG, ITGB2, PRKAR2B, APP, DAB1, NPM1, GHR, SYK, BMP4, PTPRC, BMP2, VAV3, PLEK, SOCS3, CD3E, HCLS1, HGF, VAV2, CNTF, CD80, PRLR, F2, FABP4, BARD1
Biological Process	GO:0042325~regulation of phosphorylation	27	0.00075	CAV3, EDN3, CAV1, TNFSF15, KITLG, ITGB2, PRKAR2B, APP, DAB1, NPM1, GHR, SYK, BMP4, PTPRC, BMP2, VAV3, SOCS3, CD3E, HCLS1, HGF, VAV2, CNTF, CD80, PRLR, F2, FABP4, BARD1
Biological Process	GO:0006952~defense response	25	3.03e-05	DRD1, C3, LY86, SNCA, TLR3, TLR4, GAL10, GAL12, TAPBP, GAL9, GCH1, TLR2-1, IFNA3, TLR2-2, NOS2, IL1RAPL2, FN1, NFKBIZ, BMP2, LIPA, TLR15, IL1RL1, LYZ, SAMHD1, GAL1
Biological Process	GO:0007010~cytoskeleton organization	25	0.00292009	ACTBL2, PALM, ENAH, NEURL, ELN, PDLIM3, ITGB1, RAC2, NPM1, CNN1, NEFM, FMNL1, ACTC1, KIF11, PLEK, EPB41, MAP1B, BIRC5, NDC80, PCDH15, CAPN3, KRT19, XIRP1, MYH11, LCP1, TMOD1
Biological Process	GO:0006928~cell motion	25	0.0156988	EDN3, ENAH, DRD1, NEURL, CCK, KITLG, ITGB2, CXCL12, ITGB1, CDH4, SRC, ALCAM, EDNRB, APP, DAB1, CXCR4, CSF3R, SYK, FMNL1, VAV3, FLT1, KIF5C, VAV2, MYH11, LAMC1
Biological Process	GO:0032989~cellular component morphogenesis	23	0.00741406	ACTBL2, NEURL, ACTC1, ENAH, BMP2, CCK, LIPA, CREB1, KIF5C, PCDH15, HGF, ITGB1, CDH4, CAPN3, CXCL12, ALCAM, KRT19, APP, XIRP1, CXCR4, MYH11, GDF9, LAMC1, TMOD1
Biological Process	GO:0016337~cell-cell adhesion	22	0.0374999	PTPRC, PLEK, CLSTN2, CLSTN3, PCDH9, PCDH12, PCDH15, ITGB2, COL2A1, CDH1, PCDH7, PCDH17, OTOR, CDH4, PCDH19, CDH5, NRCAM, VCAM1, CDH9, DAB1, FAT3, SYK
Biological Process	GO:0048878~chemical homeostasis	22	0.0404267	CAV3, GJD2, KCNMA1, RBP4, C3AR1, DRD1, CAV1, LOC422276, EPAS1, HEXA, SNCA, PPARG, KCNA5, MBP, EDNRB, APP, XIRP1, F2, CHRNA4, FABP4, CHRNA1, CHRNG
Biological Process	GO:0032268~regulation of cellular protein metabolic process	21	0.0328921	BMP4, PTPRC, BMP2, CAV1, CD3E, SOCS3, HCLS1, SNCA, KITLG, NFKBIA, ITGB2, ITGB3, PRKAR2B, APP, HDAC2, CNTF, CD80, F2, EIF5A2, GHR, SYK
Biological Process	GO:0007517~muscle organ development	20	5.19e-05	MYF6, ACTBL2, MYOD1, RBP4, CAV1, ACTC1, MYL2, TNNC1, CRYAB, TNC, ELN, HSPG2, ITGB1, MUSK, APP, CNTF, XIRP1, MYH11, MYOG, RARB, CHRNA1
Biological Process	GO:0009611~response to wounding	20	0.00181324	NFKBIZ, BMP2, LIPA, PLEK, C3, TNC, LY86, F13A1, TLR4, F7, PROC, TLR2-1, P2RY8, TLR2-2, FGA, F3, F2, MYH11, ENTPD2, FN1
Biological Process	GO:0051674~localization of cell	20	0.0216261	FMNL1, EDN3, DRD1, NEURL, CCK, VAV3, FLT1, KITLG, ITGB2, VAV2, ITGB1, CXCL12, SRC, EDNRB, DAB1, CXCR4, MYH11, CSF3R, LAMC1, SYK
Biological Process	GO:0048870~cell motility	20	0.0216261	FMNL1, EDN3, DRD1, NEURL, CCK, VAV3, FLT1, KITLG, ITGB2, VAV2, ITGB1, CXCL12, SRC, EDNRB, DAB1, CXCR4, MYH11, CSF3R, LAMC1, SYK
Biological Process	GO:0007507~heart development	19	0.0178054	BMP4, ACTBL2, RPSA, RBP4, BMP2, ACTC1, ERBB4, MYL2, TNNC1, TH, PDLIM3, HSPG2, COL2A1, SMYD1, ITGB1, XIRP1, ID1, MYH11, RARB, MB
Biological Process	GO:0016477~cell migration	19	0.026198	FMNL1, EDN3, DRD1, CCK, VAV3, FLT1, KITLG, ITGB2, VAV2, ITGB1, CXCL12, SRC, EDNRB, DAB1, CXCR4, MYH11, CSF3R, LAMC1, SYK
Biological Process	GO:0042692~muscle cell differentiation	18	1.96e-05	ACTBL2, BMP4, MYOD1, ACTC1, TNC, FGF10, ITGB1, NTN1, CAPN3, MUSK, KRT19, APP, WNT4, XIRP1, MYH11, MYOG, RARB, CHRNA1, TMOD1
Biological Process	GO:0051240~positive regulation of multicellular organismal process	18	0.00302597	FGFR2, BMP4, EDN3, DRD1, CAV1, BMP2, ADORA2B, CREB1, SNCA, TGFB3, TLR3, TLR4, CARD11, GATA3, ATP2A1, F2, CELF1, GHR
Biological Process	GO:0048666~neuron development	18	0.0289489	ENAH, DRD1, CCK, CREB1, MAP1B, TH, KIF5C, PCDH15, CDH4, VSX1, CXCL12, ALCAM, NRCAM, APP, CNTF, CXCR4, MYH11, LHX8
Biological Process	GO:0050801~ion homeostasis	18	0.0413752	CAV3, KCNMA1, GJD2, C3AR1, DRD1, CAV1, LOC422276, HEXA, SNCA, KCNA5, MBP, EDNRB, APP, XIRP1, F2, CHRNA4, CHRNA1, CHRNG
Biological Process	GO:0030036~actin cytoskeleton organization	17	0.00191217	ACTBL2, FMNL1, ENAH, ACTC1, PLEK, EPB41, ELN, PDLIM3, PCDH15, ITGB1, CAPN3, KRT19, RAC2, XIRP1, MYH11, CNN1, LCP1, TMOD1
Biological Process	GO:0030029~actin filament-based process	17	0.0042156	ACTBL2, FMNL1, ENAH, ACTC1, PLEK, EPB41, ELN, PDLIM3, PCDH15, ITGB1, CAPN3, KRT19, RAC2, XIRP1, MYH11, CNN1, LCP1, TMOD1
Biological Process	GO:0001775~cell activation	17	0.0237796	EGR1, PTPRC, NBN, PLEK, CD3E, SNCA, TLR4, NFKB2, CXCL12, CBFB, CARD11, FGA, CXCR4, F2, ENTPD2, SYK, BLNK
Biological Process	GO:0010647~positive regulation of cell communication	17	0.0385145	BMP4, PTPRC, DRD1, BMP2, FLT1, CD3E, HCLS1, SNCA, KITLG, TLR3, FGF10, TLR4, F7, CARD11, CNTF, REL, SYK
Biological Process	GO:0014706~striated muscle tissue development	16	0.000372	ACTBL2, RBP4, CAV1, ACTC1, MYL2, TNNC1, TNC, ELN, HSPG2, ITGB1, MUSK, APP, XIRP1, MYH11, MYOG, RARB, CHRNA1
Biological Process	GO:0060537~muscle tissue development	16	0.000581	ACTBL2, RBP4, CAV1, ACTC1, MYL2, TNNC1, TNC, ELN, HSPG2, ITGB1, MUSK, APP, XIRP1, MYH11, MYOG, RARB, CHRNA1
Biological Process	GO:0002684~positive regulation of immune system process	16	0.00225603	EDN3, PTPRC, IL6, ADORA2B, C3, CD3E, NFKBIA, TLR4, F7, B2M, CARD11, CD80, TAP2, IL2RG, CD5, SYK
Biological Process	GO:0031399~regulation of protein modification process	16	0.00894815	BMP4, PTPRC, CAV1, BMP2, SOCS3, CD3E, HCLS1, SNCA, KITLG, ITGB2, PRKAR2B, CNTF, CD80, F2, GHR, SYK
Biological Process	GO:0007626~locomotory behavior	16	0.0167563	EDN3, C3AR1, DRD1, HEXA, SNCA, TH, FGF10, ITGB2, PCDH15, TRH, CCL5, EDNRB, APP, RAC2, CSF3R, SYK
Biological Process	GO:0006873~cellular ion homeostasis	16	0.0426953	CAV3, KCNMA1, GJD2, C3AR1, DRD1, CAV1, HEXA, SNCA, KCNA5, MBP, APP, XIRP1, F2, CHRNA4, CHRNA1, CHRNG
Biological Process	GO:0055082~cellular chemical homeostasis	16	0.0426953	CAV3, KCNMA1, GJD2, C3AR1, DRD1, CAV1, HEXA, SNCA, KCNA5, MBP, APP, XIRP1, F2, CHRNA4, CHRNA1, CHRNG
Biological Process	GO:0009617~response to bacterium	15	0.000186	LYZ, NFKBIA, TLR4, BDKRB1, GAL10, STAT1, GAL12, GCH1, GAL9, B2M, GAL1, TLR2-2, TAP2, NOS2, IRG1
Biological Process	GO:0001932~regulation of protein amino acid phosphorylation	15	0.00265141	BMP4, PTPRC, CAV1, BMP2, SOCS3, CD3E, HCLS1, KITLG, ITGB2, PRKAR2B, CNTF, CD80, F2, GHR, SYK
Biological Process	GO:0043062~extracellular structure organization	15	0.00265141	LGALS3, TNC, ELN, HSPG2, COL2A1, NFKB2, SERPINH1, MUSK, APP, TNFRSF11B, TGFBI, MYH11, PDGFRA, LAMC1, CHRNA1
Biological Process	GO:0060341~regulation of cellular localization	15	0.00316404	BMP4, RBP4, EDN3, IL6, ADORA2B, TNNC1, CRYAB, CREB1, SNCA, TGFB3, NFKBIA, CHRNA4, SCG5, BARD1, SYK
Biological Process	GO:0048584~positive regulation of response to stimulus	15	0.0124115	EDN3, PTPRC, ADORA2B, C3, CD3E, TLR3, FGF10, NFKBIA, TLR4, F7, CXCL12, B2M, TAP2, FABP4, SYK
Biological Process	GO:0051146~striated muscle cell differentiation	14	7.29e-05	ACTBL2, ACTC1, TNC, ITGB1, CAPN3, NTN1, APP, KRT19, MUSK, XIRP1, MYH11, MYOG, RARB, CHRNA1, TMOD1
Biological Process	GO:0003012~muscle system process	14	0.000101	KCNMA1, EDN3, MYL4, DRD1, ADORA2B, MYH1, TNNC2, TNNC1, MYH3, MYH2, ACTN2, MYH6, TNNI2, EDNRB, MYOM2, MYH11, CHRNA1
Biological Process	GO:0040007~growth	14	0.0280427	BMP4, SOX10, NBN, BMP2, PTGS2, TGFB3, PCDH15, APP, CNTF, NPM1, LEFTY2, GDF9, CHRNA1, BMP6
Biological Process	GO:0032535~regulation of cellular component size	14	0.0389358	CAV3, PLEK, MYL2, CREB1, ELN, TGFB3, CDH4, APP, LEFTY2, TMEM123, NPM1, GDF9, NEFM, ENO1
Biological Process	GO:0006936~muscle contraction	13	0.000128	KCNMA1, EDN3, MYL4, DRD1, MYH1, TNNC2, TNNC1, MYH3, MYH2, ACTN2, MYH6, TNNI2, EDNRB, MYOM2, MYH11, CHRNA1
Biological Process	GO:0042391~regulation of membrane potential	13	0.000967	KCNMA1, GJD2, CAV3, DRD1, CAV1, HEXA, SNCA, KCNA5, MBP, XIRP1, CHRNA4, CHRNA1, CHRNG
Biological Process	GO:0006575~cellular amino acid derivative metabolic process	13	0.00874869	KYNU, EPAS1, GATM, TH, SNCA, PADI1, GCH1, GATA3, FABP3, AANAT, EIF5A2, ADC, GHR
Biological Process	GO:0032270~positive regulation of cellular protein metabolic process	13	0.0138669	BMP4, BMP2, CD3E, HCLS1, NFKBIA, KITLG, CNTF, HDAC2, CD80, F2, EIF5A2, SYK, GHR
Biological Process	GO:0051247~positive regulation of protein metabolic process	13	0.0160003	BMP4, BMP2, CD3E, HCLS1, NFKBIA, KITLG, CNTF, HDAC2, CD80, F2, EIF5A2, SYK, GHR
Biological Process	GO:0019226~transmission of nerve impulse	13	0.0305467	GJD2, SYT1, DRD1, HEXA, TH, SNCA, CACNG4, MBP, APP, MUSK, RAPSN, CHRNA4, CHRNA1
Biological Process	GO:0055002~striated muscle cell development	12	9.87e-07	ACTBL2, ACTC1, TNC, CAPN3, ITGB1, APP, KRT19, MUSK, XIRP1, MYH11, MYOG, CHRNA1, TMOD1
Biological Process	GO:0055001~muscle cell development	12	1.16e-05	ACTBL2, ACTC1, TNC, CAPN3, ITGB1, APP, KRT19, MUSK, XIRP1, MYH11, MYOG, CHRNA1, TMOD1
Biological Process	GO:0030198~extracellular matrix organization	12	0.0033645	TNFRSF11B, APP, LGALS3, ELN, TGFBI, HSPG2, PDGFRA, MYH11, COL2A1, NFKB2, LAMC1, SERPINH1
Biological Process	GO:0051050~positive regulation of transport	12	0.00614176	BMP4, EDN3, RBP4, DRD1, ADORA2B, CREB1, SNCA, F2, TGFB3, NFKBIA, PTX3, SYK
Biological Process	GO:0008361~regulation of cell size	12	0.00882202	CAV3, APP, MYL2, PLEK, CREB1, LEFTY2, NPM1, TMEM123, TGFB3, GDF9, CDH4, ENO1
Biological Process	GO:0003013~circulatory system process	12	0.0104627	ACTBL2, EDN3, ACTC1, MYL4, PTGS2, ADORA2B, TNNC1, PPARG, POMC, GCH1, CALCA, EDNRB, F5
Biological Process	GO:0008015~blood circulation	12	0.0104627	ACTBL2, EDN3, ACTC1, MYL4, PTGS2, ADORA2B, TNNC1, PPARG, POMC, GCH1, CALCA, EDNRB, F5
Biological Process	GO:0010627~regulation of protein kinase cascade	12	0.0194496	CAV3, PTPRC, CARD11, CAV1, CNTF, REL, IL1RL1, HCLS1, TLR3, TLR4, F7, SYK
Biological Process	GO:0048610~reproductive cellular process	12	0.0256484	BMP4, RBP4, NEURL, WNT4, ZP2, CXCR4, KITLG, CELF1, GDF9, NR0B1, ITGB1, CXCL12
Biological Process	GO:0050865~regulation of cell activation	12	0.0256484	PTPRC, CARD11, IL6, ADORA2B, CD80, PLEK, CD3E, SNCA, IL2RG, TLR4, CD5, SYK
Biological Process	GO:0010648~negative regulation of cell communication	12	0.0421216	CAV3, DKK2, CAV1, WNT4, DRD1, LECT1, PLEK, IL1RL1, CD3E, SOCS3, NFKBIA, NR0B1
Biological Process	GO:0032101~regulation of response to external stimulus	11	0.00867546	EDN3, MYOD1, CAV1, ADORA2B, PLEK, F2, FGF10, FABP4, TLR4, F7, CXCL12
Biological Process	GO:0050867~positive regulation of cell activation	11	0.0147936	PTPRC, CARD11, IL6, ADORA2B, CD80, PLEK, CD3E, IL2RG, TLR4, CD5, SYK
Biological Process	GO:0009309~amine biosynthetic process	11	0.0203647	GPR158, PYCR2, GLUL, ASL2, GATA3, SNCA, TH, AANAT, ADC, CBS, GCH1
Biological Process	GO:0001817~regulation of cytokine production	11	0.0407263	CARD11, ADORA2B, REL, CD3E, GATA3, PPARG, TNFRSF8, TLR3, NFKB1, TLR4, SYK
Biological Process	GO:0042060~wound healing	11	0.0460454	P2RY8, FGA, PLEK, F13A1, F3, F2, MYH11, F7, ENTPD2, FN1, PROC
Biological Process	GO:0050730~regulation of peptidyl-tyrosine phosphorylation	10	0.000697	PTPRC, CAV1, CNTF, CD80, CD3E, HCLS1, KITLG, ITGB2, GHR, SYK
Biological Process	GO:0045087~innate immune response	10	0.00183813	TLR2-1, TLR2-2, IL1RL1, TLR15, SNCA, SAMHD1, TLR3, TLR4, IL1RAPL2, GCH1
Biological Process	GO:0019882~antigen processing and presentation	10	0.00244602	BLB1, TAP2, CD1B, BF2, BF1, B-MA2, MR1, YFV, TAPBP, B2M
Biological Process	GO:0001934~positive regulation of protein amino acid phosphorylation	10	0.0122932	BMP4, BMP2, CNTF, CD80, CD3E, HCLS1, F2, KITLG, GHR, SYK
Biological Process	GO:0042327~positive regulation of phosphorylation	10	0.0177086	BMP4, BMP2, CNTF, CD80, CD3E, HCLS1, F2, KITLG, GHR, SYK
Biological Process	GO:0045937~positive regulation of phosphate metabolic process	10	0.0177086	BMP4, BMP2, CNTF, CD80, CD3E, HCLS1, F2, KITLG, GHR, SYK
Biological Process	GO:0010562~positive regulation of phosphorus metabolic process	10	0.0177086	BMP4, BMP2, CNTF, CD80, CD3E, HCLS1, F2, KITLG, GHR, SYK
Biological Process	GO:0021700~developmental maturation	10	0.0177086	NRCAM, SOX10, APP, EPAS1, PTGS2, PPARG, VSX1, CDH5, CBFB, BTK
Biological Process	GO:0051046~regulation of secretion	10	0.0246806	EDN3, RBP4, IL6, ADORA2B, CREB1, SNCA, TGFB3, CHRNA4, SCG5, SYK
Biological Process	GO:0031401~positive regulation of protein modification process	10	0.0334076	BMP4, BMP2, CNTF, CD80, CD3E, HCLS1, F2, KITLG, GHR, SYK
Biological Process	GO:0002237~response to molecule of bacterial origin	9	0.00123074	TLR2-2, TAP2, NFKBIA, BDKRB1, TLR4, STAT1, IRG1, GCH1, B2M
Biological Process	GO:0007229~integrin-mediated signaling pathway	9	0.00436903	ITGA9, VAV3, PLEK, ITGB2, ITGB3, ADAM22, ADAM12, ITGB1, ITGBL1
Biological Process	GO:0048738~cardiac muscle tissue development	9	0.00570758	ACTBL2, RBP4, ACTC1, MYL2, XIRP1, TNNC1, HSPG2, MYH11, RARB, ITGB1
Biological Process	GO:0042035~regulation of cytokine biosynthetic process	9	0.00929314	CARD11, REL, CD3E, GATA3, TNFRSF8, TLR3, NFKB1, TLR4, SYK
Biological Process	GO:0042330~taxis	9	0.0143331	EDN3, EDNRB, C3AR1, RAC2, CSF3R, FGF10, ITGB2, CCL5, SYK
Biological Process	GO:0006935~chemotaxis	9	0.0143331	EDN3, EDNRB, C3AR1, RAC2, CSF3R, FGF10, ITGB2, CCL5, SYK
Biological Process	GO:0050817~coagulation	9	0.0211133	P2RY8, FGA, PLEK, F13A1, F3, F2, F7, ENTPD2, PROC
Biological Process	GO:0007596~blood coagulation	9	0.0211133	P2RY8, FGA, PLEK, F13A1, F3, F2, F7, ENTPD2, PROC
Biological Process	GO:0007599~hemostasis	9	0.0211133	P2RY8, FGA, PLEK, F13A1, F3, F2, F7, ENTPD2, PROC
Biological Process	GO:0006954~inflammatory response	9	0.0211133	TLR2-1, TLR2-2, NFKBIZ, BMP2, LIPA, C3, LY86, TLR4, FN1
Biological Process	GO:0006576~biogenic amine metabolic process	9	0.0252397	KYNU, EPAS1, GATA3, SNCA, TH, FABP3, AANAT, ADC, GCH1
Biological Process	GO:0050878~regulation of body fluid levels	9	0.0298974	P2RY8, FGA, PLEK, F13A1, F3, F2, F7, ENTPD2, PROC
Biological Process	GO:0031032~actomyosin structure organization	8	4.56e-05	ACTBL2, KRT19, ACTC1, XIRP1, MYH11, CNN1, ITGB1, CAPN3, TMOD1
Biological Process	GO:0010927~cellular component assembly involved in morphogenesis	8	0.00035	ACTBL2, KRT19, NEURL, ACTC1, XIRP1, MYH11, ITGB1, CAPN3, TMOD1
Biological Process	GO:0001666~response to hypoxia	8	0.00784724	KCNMA1, CAV1, EPAS1, TH, TGFB3, CHRNA4, NOS2, MB
Biological Process	GO:0070482~response to oxygen levels	8	0.0102205	KCNMA1, CAV1, EPAS1, TH, TGFB3, CHRNA4, NOS2, MB
Biological Process	GO:0048469~cell maturation	8	0.0164621	NRCAM, SOX10, APP, EPAS1, PPARG, VSX1, CBFB, BTK
Biological Process	GO:0007519~skeletal muscle tissue development	8	0.0250049	ACTBL2, CAV1, MUSK, ACTC1, APP, TNC, ELN, MYOG, CHRNA1
Biological Process	GO:0060538~skeletal muscle organ development	8	0.0250049	ACTBL2, CAV1, MUSK, ACTC1, APP, TNC, ELN, MYOG, CHRNA1
Biological Process	GO:0042398~cellular amino acid derivative biosynthetic process	8	0.0302422	GATM, GATA3, SNCA, TH, AANAT, PADI1, ADC, GCH1
Biological Process	GO:0030239~myofibril assembly	7	0.000117	ACTBL2, KRT19, ACTC1, XIRP1, MYH11, ITGB1, CAPN3, TMOD1
Biological Process	GO:0015669~gas transport	7	0.000956	CYGB, HBAA, HBG2, NGB, CA2, AQP1, MB
Biological Process	GO:0048747~muscle fiber development	7	0.000956	ACTBL2, MUSK, ACTC1, APP, TNC, MYH11, MYOG, CHRNA1
Biological Process	GO:0050731~positive regulation of peptidyl-tyrosine phosphorylation	7	0.00255435	CNTF, CD80, CD3E, HCLS1, KITLG, GHR, SYK
Biological Process	GO:0051047~positive regulation of secretion	7	0.0038611	EDN3, RBP4, ADORA2B, CREB1, SNCA, TGFB3, SYK
Biological Process	GO:0042108~positive regulation of cytokine biosynthetic process	7	0.0141978	CARD11, REL, CD3E, TNFRSF8, TLR3, TLR4, SYK
Biological Process	GO:0050905~neuromuscular process	7	0.0234243	NBN, APP, HEXA, MYH11, PCDH15, CHRNA1, GCH1
Biological Process	GO:0048741~skeletal muscle fiber development	6	0.0043976	ACTBL2, MUSK, ACTC1, APP, TNC, MYOG, CHRNA1
Biological Process	GO:0046635~positive regulation of alpha-beta T cell activation	6	0.0101345	PTPRC, IL6, CD80, CD3E, IL2RG, SYK
Biological Process	GO:0001816~cytokine production	6	0.0259441	AVPR2, LIPA, REL, IRF7, FABP4, TLR4
Biological Process	GO:0035051~cardiac cell differentiation	6	0.0259441	ACTBL2, ACTC1, BMP2, XIRP1, MYH11, RARB, ITGB1
Biological Process	GO:0046634~regulation of alpha-beta T cell activation	6	0.0259441	PTPRC, IL6, CD80, CD3E, IL2RG, SYK
Biological Process	GO:0006941~striated muscle contraction	6	0.0334795	MYL4, TNNC2, MYH1, TNNC1, MYH3, MYH2, MYH6, CHRNA1, TNNI2
Biological Process	GO:0032496~response to lipopolysaccharide	6	0.0334795	NFKBIA, BDKRB1, TLR4, STAT1, IRG1, GCH1
Biological Process	GO:0007015~actin filament organization	6	0.0422408	ACTBL2, ACTC1, ENAH, ELN, PDLIM3, PCDH15, LCP1
Biological Process	GO:0043408~regulation of MAPKKK cascade	6	0.0422408	CAV3, PTPRC, CAV1, TLR3, TLR4, SYK
Biological Process	GO:0007249~I-kappaB kinase/NF-kappaB cascade	5	0.00405376	AVPR2, TNFSF15, NFKBIA, TNIP2, BTK
Biological Process	GO:0015671~oxygen transport	5	0.0121542	CYGB, HBAA, HBG2, NGB, MB
Biological Process	GO:0006414~translational elongation	5	0.018498	EEF1A1, RPLP0, EEF1A2, EEF2, EEF1D
Biological Process	GO:0006584~catecholamine metabolic process	5	0.0265553	EPAS1, GATA3, SNCA, TH, GCH1
Biological Process	GO:0009712~catechol metabolic process	5	0.0265553	EPAS1, GATA3, SNCA, TH, GCH1
Biological Process	GO:0034311~diol metabolic process	5	0.0265553	EPAS1, GATA3, SNCA, TH, GCH1
Biological Process	GO:0018958~phenol metabolic process	5	0.0265553	EPAS1, GATA3, SNCA, TH, GCH1
Biological Process	GO:0002699~positive regulation of immune effector process	5	0.0265553	PTPRC, ADORA2B, TAP2, SYK, B2M
Biological Process	GO:0006939~smooth muscle contraction	5	0.0364051	KCNMA1, EDN3, EDNRB, DRD1, MYH11
Biological Process	GO:0001508~regulation of action potential	5	0.0480809	GJD2, DRD1, HEXA, CHRNA1, MBP
Biological Process	GO:0016049~cell growth	5	0.0480809	APP, LEFTY2, NPM1, TGFB3, GDF9
Biological Process	GO:0030595~leukocyte chemotaxis	5	0.0480809	EDN3, EDNRB, CSF3R, ITGB2, SYK
Biological Process	GO:0055007~cardiac muscle cell differentiation	5	0.0480809	ACTBL2, ACTC1, XIRP1, MYH11, RARB, ITGB1
Biological Process	GO:0060326~cell chemotaxis	5	0.0480809	EDN3, EDNRB, CSF3R, ITGB2, SYK
Biological Process	GO:0045577~regulation of B cell differentiation	4	0.0115833	PTPRC, CARD11, IL2RG, SYK
Biological Process	GO:0008045~motor axon guidance	4	0.0115833	ALCAM, CXCR4, KIF5C, CXCL12
Biological Process	GO:0008354~germ cell migration	4	0.0212618	CXCR4, KITLG, ITGB1, CXCL12
Biological Process	GO:0042423~catecholamine biosynthetic process	4	0.0212618	GATA3, SNCA, TH, GCH1
Biological Process	GO:0010883~regulation of lipid storage	4	0.0212618	CD36, PPARG, NFKBIA, ITGB3
Biological Process	GO:0045214~sarcomere organization	4	0.0212618	KRT19, XIRP1, ITGB1, CAPN3
Biological Process	GO:0007044~cell-substrate junction assembly	4	0.0341679	ACTN2, ITGB3, LAMC1, FN1
Biological Process	GO:0046641~positive regulation of alpha-beta T cell proliferation	4	0.0341679	PTPRC, CD80, CD3E, SYK
Biological Process	GO:0046640~regulation of alpha-beta T cell proliferation	4	0.0341679	PTPRC, CD80, CD3E, SYK
Biological Process	GO:0003009~skeletal muscle contraction	3	0.0344356	TNNC2, CHRNA1, TNNI2
Cellular Function	GO:0005886~plasma membrane	126	2.16e-06	LOC422316, KCNC1, SYT1, BLB1, ENAH, GABRB3, SLC6A2, LHCGR, SNCA, TNFSF15, TLR4, AQP1, B2M, NRCAM, APP, MC1R, CHRNA4, B-MA2, CHRNA1, SYK, GJD2, KCND2, CD3E, CRYAB, ACTN2, DLL1, GEM, CRHR2, KRT19, PDGFRA, LAMC1, YFV, CAV3, PALM, LOC396120, CAV1, ERBB4, ADORA2B, ADCYAP1R1, ITGB2, KCNA5, ITGB3, ITGB1, ITGBL1, ALCAM, P2RY8, MUSK, P2RY6, LAPTM5, FGA, TMEM123, CSF1R, FN1, BLNK, RPSA, PARD6B, VAV3, IL1RL…
Cellular Function	GO:0005576~extracellular region	117	1.41e-11	EDN3, NRTN, KERA, EDN1, TNFSF15, MMP7, TGFB3, FGF10, LOC771972, CXCL12, B2M, NOV, TTR, OGN, WNT4, OLFML3, APOA1, RLN3, TGFBI, GDF9, CPA1, OGCHI, PI15, COCH, LOC396260, CECR1, MGP, F7, GAL1, F5, F2, STC1, LAMC1, MFAP5, ADAMTS5, RBP4, WNT5B, ELN, TIMP4, CX3CL1, CCL5, TRH, POMC, OTOR, ADCYAP1, GAL9, IFNA3, FGA, INS, KAL1, ENTPD2, ANGPTL5, SPP2, FN1, ADAM28, BMP4, BMP2, LGALS3, UTS2D, NTN4, NTN1, COL…
Cellular Function	GO:0044459~plasma membrane part	84	2.13e-05	LOC422316, KCNC1, SYT1, BLB1, ENAH, GABRB3, SLC6A2, CLDN5, TLR4, AQP1, B2M, MBP, NRCAM, CHRNA4, B-MA2, CHRNA1, ATP6V0D2, GHR, SYK, GJD2, KCNMA1, KCND2, CD3E, RIMBP2, ACTN2, GEM, INHA, CARD11, CHRM4, XIRP1, CD80, PDGFRA, EIF5A2, YFV, LCP1, CAV3, AVPR2, CAV1, LOC396120, ERBB4, TH, ITGB2, KCNA5, ITGB3, ITGB1, APBB1IP, CDH4, CDH5, ITGBL1, ALCAM, MUSK, LAPTM5, FGA, TMEM123, IL2RG, MR1, CD5, SNAP25, CS…
Cellular Function	GO:0044421~extracellular region part	65	1.25e-06	EDN3, KERA, LY86, SORL1, TNFSF15, MMP27, TGFB3, MMP7, FGF10, MMP24, OGN, WNT4, TNFRSF11B, APOA1, TGFBI, CPA1, ANGPT2, OGCHI, GHR, CECR1, INHA, MMP11, F5, PLA2G7, WNT11, LAMC1, WNT9A, MFAP5, ADAMTS5, RBP4, CCK, WNT5B, C3, TNC, ELN, COL3A1, KITLG, TIMP4, COL2A1, CX3CL1, CCL5, OSTN, IFNA3, FGA, CCL20, PRSS2, COL6A3, ENTPD2, ANGPTL5, WNT8A, FN1, BMP4, HAPLN1, IL6, BMP2, TNXB, LGALS3, NTN4, HSPG2, NTN…
Cellular Function	GO:0005615~extracellular space	35	0.000234	EDN3, RBP4, CCK, C3, LY86, SORL1, TNFSF15, KITLG, FGF10, COL2A1, CX3CL1, OSTN, CCL5, IFNA3, APOA1, CCL20, FGA, PRSS2, COL6A3, TGFBI, CPA1, ANGPT2, ANGPTL5, OGCHI, GHR, BMP4, BMP2, IL6, TNXB, CECR1, INHA, CNTF, F5, PLA2G7, IGFBP2
Cellular Function	GO:0031012~extracellular matrix	33	0.00156709	WNT5B, KERA, TNC, COL3A1, ELN, MMP7, TGFB3, MMP27, COL2A1, TIMP4, MMP24, OGN, TNFRSF11B, WNT4, COL6A3, TGFBI, ENTPD2, WNT8A, FN1, HAPLN1, LGALS3, NTNG1, HSPG2, NTN4, NTN1, OC90, MMP11, COL14A1, WNT11, WNT9A, LAMC1, MFAP5, ADAMTS5
Cellular Function	GO:0005578~proteinaceous extracellular matrix	32	0.00124549	WNT5B, KERA, TNC, COL3A1, ELN, MMP27, MMP7, COL2A1, TIMP4, MMP24, OGN, TNFRSF11B, WNT4, COL6A3, TGFBI, ENTPD2, WNT8A, FN1, HAPLN1, LGALS3, NTNG1, HSPG2, NTN4, NTN1, OC90, MMP11, COL14A1, WNT11, WNT9A, LAMC1, MFAP5, ADAMTS5
Cellular Function	GO:0005887~integral to plasma membrane	29	0.0338985	LOC422316, AVPR2, KCNC1, CAV1, SLC6A2, ITGB2, TLR4, KCNA5, ITGB3, CDH4, ITGB1, ITGBL1, NRCAM, MUSK, LAPTM5, CHRNA4, CHRNA1, CSF1R, GHR, KCNMA1, KCND2, FLT1, LTK, EPHA5, ITGA9, PDGFRA, KCTD17, KCNF1, CHRNG
Cellular Function	GO:0031226~intrinsic to plasma membrane	29	0.0420982	LOC422316, AVPR2, KCNC1, CAV1, SLC6A2, ITGB2, TLR4, KCNA5, ITGB3, CDH4, ITGB1, ITGBL1, NRCAM, MUSK, LAPTM5, CHRNA4, CHRNA1, CSF1R, GHR, KCNMA1, KCND2, FLT1, LTK, EPHA5, ITGA9, PDGFRA, KCTD17, KCNF1, CHRNG
Cellular Function	GO:0045202~synapse	23	0.00379354	SYT1, LOC396120, SYT4, GABRB3, RIMBP2, SYT8, GRIA3, ITGB1, MUSK, SYNPR, APP, CHRM4, GRIA2, RAPSN, MYH11, CHRNA4, GLRA4, CHRNA1, CHRNA10, GAD1, SNAP25, NEFM, CHRNG
Cellular Function	GO:0009986~cell surface	20	0.0210013	LY75, PTPRC, IL6, CD3E, IL1RL1, TLR4, ITGB3, ALCAM, APP, GPM6A, CD80, FGA, PRLR, KAL1, TMEM123, CHRNA4, IL2RG, CHRNA1, CD5, GHR
Cellular Function	GO:0015629~actin cytoskeleton	20	0.0286258	FMNL1, ACTBL2, MYL4, ACTC1, ENAH, MYH1, MYL2, TNNC2, TNNC1, MYH3, SNCA, MYH2, MYL1, PDLIM3, MYO1G, MYO1F, MYH6, LOC427419, TPM1, TNNI2, MYBPH, MYO16, MYH11, LCP1
Cellular Function	GO:0030016~myofibril	14	0.000257	ACTBL2, MYL4, ACTC1, MYH1, TNNC2, TNNC1, CRYAB, MYH3, MYH2, ACTN2, MYH6, ANKRD1, TPM1, TNNI2, KRT19, ATP2A1, MYH11, TMOD1
Cellular Function	GO:0043292~contractile fiber	14	0.000351	ACTBL2, MYL4, ACTC1, MYH1, TNNC2, TNNC1, CRYAB, MYH3, MYH2, ACTN2, MYH6, ANKRD1, TPM1, TNNI2, KRT19, ATP2A1, MYH11, TMOD1
Cellular Function	GO:0009897~external side of plasma membrane	14	0.00885644	LY75, PTPRC, IL6, IL1RL1, CD3E, TLR4, ITGB3, ALCAM, CD80, FGA, TMEM123, CHRNA4, IL2RG, CD5
Cellular Function	GO:0043235~receptor complex	13	0.0096766	CD3E, ITGB2, ITGB3, ITGB1, ITGBL1, CARD11, ITGA9, CHRNA4, CHRNA1, SYK, CHRNG, GHR, CSF1R
Cellular Function	GO:0044449~contractile fiber part	12	0.00215695	ACTBL2, ACTC1, MYL4, MYH1, TNNC2, CRYAB, TNNC1, MYH3, MYH2, ACTN2, MYH6, ANKRD1, TNNI2, KRT19, ATP2A1, MYH11
Cellular Function	GO:0030017~sarcomere	11	0.00349366	ACTBL2, ACTC1, MYL4, MYH1, TNNC2, CRYAB, TNNC1, MYH3, MYH2, ACTN2, MYH6, ANKRD1, TNNI2, KRT19, ATP2A1
Cellular Function	GO:0031594~neuromuscular junction	7	8.78e-05	MUSK, APP, RAPSN, MYH11, CHRNA1, ITGB1, NEFM
Cellular Function	GO:0042611~MHC protein complex	7	0.0321308	BLB1, BF2, BF1, B-MA2, MR1, YFV, B2M
Cellular Function	GO:0005865~striated muscle thin filament	4	0.00724546	ACTBL2, ACTC1, TNNC2, TNNC1, TNNI2
Cellular Function	GO:0005861~troponin complex	3	0.0437035	TNNC2, TNNC1, TNNI2
Cellular Function	GO:0042101~T cell receptor complex	3	0.0437035	CARD11, CD3E, SYK
Molecular Function	GO:0005509~calcium ion binding	66	0.000595	SYT1, TNNC2, CLSTN2, LDLR, CLSTN3, TNNC1, MMP27, FSTL4, EDIL3, CALB2, MMP24, CAMKK2, CCBE1, CALN1, PLCB1, PLCB2, KCNMA1, EGFL7, CAPSL, PCDH9, MGP, DLL1, ACTN2, MAN1A1, PCDH7, F7, PADI1, MMP11, PROC, F2, CALR3, CASQ2, LCP1, MYL4, REPS2, MYL2, TBC1D9, SRL, MYL1, C1R, CDH1, C1S, CDH4, CDH5, ANXA6, PRRG4, CDH9, FAT3, PRSS2, ENTPD2, THBS4, TESC, CUBN, PCDH12, PCDH15, STAT1, PCDH17, KIAA2018, CAPN3, OC…
Molecular Function	GO:0042802~identical protein binding	30	0.000811	GRPEL1, TNNC1, SNCA, TGFB3, NFKBIA, NFKB1, ITGB3, GCH1, BTK, APP, REL, NPM1, NOS2, CSF1R, GHR, SOX10, GPD1, FLT1, HSP90AA1, PLEK, FBP1, CENPF, BIRC5, ACTN2, NR0B1, MCM6, GLUL, PDGFRA, LCP1, BARD1
Molecular Function	GO:0008092~cytoskeletal protein binding	28	0.00858618	ACTBL2, MYL4, MYL2, TNNC2, TNNC1, SNCA, PDLIM3, TPM1, NRCAM, CNN1, LMOD2, KCNMA1, FMNL1, ACTC1, EPB41, MYH1, MYH3, MAP1B, MYH2, MYO1G, BIRC5, ACTN2, MYH6, FARP1, TNNI2, SDC1, XIRP1, SCIN, MYH11, CLIP1, LCP1, TMOD1
Molecular Function	GO:0046983~protein dimerization activity	26	0.0255935	GRPEL1, TNNC1, CNDP2, NFKB1, GCH1, NRCAM, REL, NPM1, NOS2, CSF1R, GHR, CEBPA, GPD1, HSP90AA1, EPAS1, PLEK, CD3E, CREB1, CENPF, CREB5, ACTN2, BIRC5, NR0B1, PDGFRA, BARD1, HINTW
Molecular Function	GO:0005179~hormone activity	18	2.61e-05	VIP, EDN3, AVP, CCK, GIP, UTS2D, INHA, TRH, POMC, ADCYAP1, CALCA, TTR, CRHR2, ADM, INS, RLN3, STC1, SST
Molecular Function	GO:0003779~actin binding	18	0.040625	FMNL1, KCNMA1, MYL4, EPB41, MYH1, MYL2, TNNC2, TNNC1, MYH3, MAP1B, MYH2, MYO1G, ACTN2, MYH6, TPM1, TNNI2, XIRP1, SCIN, MYH11, CNN1, LCP1
Molecular Function	GO:0008083~growth factor activity	17	0.00869698	BMP4, BMP2, NRTN, FGF14, FGF16, TGFB3, KITLG, FGF10, FGF13, INHA, FGF12, NOV, OGN, CNTF, LEFTY2, GDF9, BMP6
Molecular Function	GO:0042803~protein homodimerization activity	17	0.0188432	GPD1, GRPEL1, HSP90AA1, PLEK, TNNC1, CENPF, NFKB1, BIRC5, NR0B1, GCH1, REL, NPM1, PDGFRA, NOS2, BARD1, CSF1R, GHR
Molecular Function	GO:0020037~heme binding	16	0.0316864	CYP24A1, CYP1B1, PTGS2, FADS1, CYP1A4, FADS2, LOC422046, CYP39A1, HEBP1, MPO, HBAA, CYGB, NOS2, HBG2, NGB, MB
Molecular Function	GO:0046906~tetrapyrrole binding	16	0.0452001	CYP24A1, CYP1B1, PTGS2, FADS1, CYP1A4, FADS2, LOC422046, CYP39A1, HEBP1, MPO, HBAA, CYGB, NOS2, HBG2, NGB, MB
Molecular Function	GO:0019955~cytokine binding	15	0.00145205	OSMR, IL1RL1, LIFR, TGFB3, TNFRSF8, IL6RA, PRLR, CXCR4, IL10RA, CSF3R, CCBP2, IL2RG, IL13RA2, GHR, CSF1R
Molecular Function	GO:0003924~GTPase activity	15	0.00725069	GBP7, EEF1A1, EEF1A2, EIF5B, RRAD, EIF2S3, EEF2, GEM, GBP, TUBA8, RAC2, LOC415922, TUBA4A, RAP1B, MX1
Molecular Function	GO:0030414~peptidase inhibitor activity	15	0.0329038	WFIKKN1, SERPINA10, SERPINB14, C3, TIMP4, BIRC5, LOC771972, SERPINH1, APP, KAL1, COL6A3, SERPINB1, SERPIND1, CSTA, PI15
Molecular Function	GO:0004866~endopeptidase inhibitor activity	14	0.0414194	WFIKKN1, SERPINA10, SERPINB14, C3, TIMP4, BIRC5, LOC771972, SERPINH1, APP, KAL1, COL6A3, SERPINB1, CSTA, SERPIND1
Molecular Function	GO:0005125~cytokine activity	11	0.0183193	IFNA3, BMP4, IL6, BMP2, CCL20, TNFSF15, KITLG, CCL19, CX3CL1, CCL5, CXCL12
Molecular Function	GO:0004896~cytokine receptor activity	10	0.0043421	PRLR, IL1RL1, OSMR, IL10RA, LIFR, CSF3R, IL2RG, IL6RA, GHR, IL13RA2
Molecular Function	GO:0005344~oxygen transporter activity	5	0.00970384	CYGB, HBAA, HBG2, NGB, MB
Molecular Function	GO:0003746~translation elongation factor activity	5	0.0148531	EEF1A1, EEF1A2, EEF2, EEF1D, EIF5A2
Molecular Function	GO:0019825~oxygen binding	5	0.0148531	CYGB, HBAA, HBG2, NGB, MB
Molecular Function	GO:0016775~phosphotransferase activity, nitrogenous group as acceptor	5	0.0214435	CKMT1A, CKM, CKMT2, PDK4, CKB
Molecular Function	GO:0003950~NAD+ ADP-ribosyltransferase activity	5	0.0392594	PARP9, PARP12, ZC3HAV1, LOC424265, PARP14
Molecular Function	GO:0004111~creatine kinase activity	4	0.00419646	CKMT1A, CKM, CKMT2, CKB
Molecular Function	GO:0019203~carbohydrate phosphatase activity	3	0.0304665	PFKFB4, FBP1, FBP2
Molecular Function	GO:0015197~peptide transporter activity	3	0.0304665	SLC15A1, TAP2, TAP1
