# Supplementary material for: Transcriptional Profiling of Host Gene Expression in Chicken Embryo Fibroblasts Infected with Reticuloendotheliosis Virus Strain HA1101
Source: PLoS One. 2015 May 14;10(5):e0126992. doi: 10.1371/journal.pone.0126992 (PMC4431687; doi:10.1371/journal.pone.0126992)
Supplement: S4 Table — (XLS) [file pone.0126992.s004.xls]

## Sheet: 工作表1
Gene Symbol	Fold Change				Description
	Day 1	Day 3	Day 5	Day 7
BF1	1.95	1.8	3.24	3.25	MHC BF1 class I
BF2	1.98	1.74	3.92	3.34	MHC BF2 class I
BLB1	-2.03	-2.17	1.03	2.3	MHC class II beta 1 domain
B-MA2	1.21	1.83	2.12	2.17	B locus M beta chain 2
C3	1	-1.89	-2.58	-4	Complement component 3
CCL19	1.67	5.81	24.32	39.91	Gallus gallus finished cDNA, clone ChEST645f3. [BX929857]
CCL20	1.06	2.29	2.95	16.69	Chemokine (C-C motif) ligand 20
CCL5	1.71	1.29	1.01	2.1	Chemokine (C-C motif) ligand 5
CD1B	-1.41	-1.97	-1.67	-3.13	CD1b molecule
CX3CL1	-1.09	1.51	2.09	3.17	Chemokine (C-X3-C motif) ligand 1
CXCL12	-1.7	-1.65	-1.44	-1.73	Stromal cell derived factor 1
GBP	1.23	1.04	2.2	1.35	Guanylate binding protein
GCH1	1.2	1.33	1.97	3.41	GTP cyclohydrolase 1
IL1RAPL2	-2.61	-1.72	-1.8	-1.27	Interleukin 1 receptor accessory protein-like 2
IL1RL1	1.17	1.13	2.02	1.44	Interleukin 1 receptor-like 1
IL6	-1.24	-1.03	1.77	10.45	Interleukin 6 (interferon, beta 2)
IRF7	2.31	3.23	6.44	6.07	Interferon regulatory factor 7
IRF8	1.33	1.69	2.83	2.67	Interferon regulatory factor 8
LOC378902	-1.05	-1.21	1.38	2.43	Death domain-containing tumor necrosis factor receptor superfamily member 23
LOC416923	2.15	1.59	1.29	-1.2	Gallus gallus finished cDNA, clone ChEST45e8.
LY86	-1.8	-3.02	-4.45	-8.53	Lymphocyte antigen 86
MR1	1.6	1.57	2.62	2.24	Major histocompatibility complex, class I-related
NBN	-1.16	1.04	2.17	1.89	Nibrin
NFKB2	-1.12	1.07	1.05	2.47	Nuclear factor of kappa light polypeptide gene enhancer in B-cells 2
OASL	7.42	35.24	109.76	56.13	2'-5'-oligoadenylate synthetase-like
PTX3	1.15	1.84	1.88	2.65	Gallus gallus finished cDNA, clone ChEST665n10
SAMHD1	-1.63	-1.1	2.43	1.9	SAM domain and HD domain 1
SNCA	-1.28	2.03	-1.36	-1.02	Synuclein, alpha (non A4 component of amyloid precursor)
TLR15	-1.2	-1.19	-1.02	2.77	Toll-like receptor 15
TLR2-1	-1.04	-1.69	-2.07	-2.69	Toll-like receptor 2 type1
TLR2-2	-1.01	-1.63	-2.52	-2.52	Toll-like receptor 2
TLR3	1.99	6.26	19.46	25.06	Toll-like receptor 3
TLR4	-1.26	-3.79	-3.21	-3.06	Toll-like receptor 4
TNFSF10	2.05	2.1	1.51	1.62	Tumor necrosis factor (ligand) superfamily, member 10
TNFSF15	1.55	1.17	1.27	2.89	Tumor necrosis factor (ligand) superfamily, member 15
YFV	1.48	1.53	2.59	2.48	MHC class I antigen
